# Supplementary material for: The Role of Serine/Threonine-Specific Protein Kinases in Cyanobacteria - SpkB Is Involved in Acclimation to Fluctuating Conditions in Synechocystis sp. PCC 6803
Source: Mol Cell Proteomics. 2023 Oct 4;22(11):100656. doi: 10.1016/j.mcpro.2023.100656 (PMC10651672; doi:10.1016/j.mcpro.2023.100656)
Supplement: Supplemental Tables S1–S9 [file mmc2.xlsx]

## Sheet: Index
Supporting Tables	Description
Supporting Table S1	Annotated spk genes in Synechocystis sp. PCC 6803
Supporting Table S2	List of oligonucleotides
Supporting Table S3	List of strains investigated in the present study
Supporting Table S4	Pigmentation of Δspk mutants grown under HC or LC conditions
Supporting Table S5	Data set Metabolome: Comparison between WT and ΔspkB
Supporting Table S6	Detected peptides of SpkB in WT and ΔspkB
Supporting Table S7	Data set Proteome: Comparison between WT and ΔspkB
Supporting Table S8	Data set Proteome: Response to carbon limitation in WT and ΔspkB
Supporting Table S9	Data set Phospho-proteome: Comparison between WT and ΔspkB
Numbers are displayed correctly with decimal symbol defined as "." (dot) and digit grouping symbol defined as "," (comma).

## Sheet: Table S1
Supporting Table S1 - Annotated spk genes in Synechocystis sp. PCC 6803
Gene	Name	TU*	Operon	Mutant	WT
sll1574/1575	spkA	TU730	Yes	ΔspkA	M
slr1697	spkB	TU2066	No	ΔspkB	M
slr0599	spkC	TU3703	Yes	ΔspkC	F
sll0776	spkD	TU3253	Yes	ΔspkD	M
slr1443	spkE	TU1108	Yes	ΔspkE	M
slr1225	spkF	TU1051	No	ΔspkF	F
slr0152	spkG	TU2267	No	ΔspkG	M
sll0005	spkH	TU2606	No	ΔspkH	F
sll1770	spkI	TU1249	Yes	ΔspkI	F
slr0889	spkJ	TU1196	Yes	ΔspkJ	F
slr1919	spkK	TU622	No	ΔspkK	F
sll0095	spkL	TU3154	No	ΔspkL	F
Overview on the annotated serine/threonine-specific protein kinases in the genome of Synechocystis sp. strain PCC 6803 according to Cyanobase (http://genome.microbedb.jp/cyanobase/GCA_000009725.1); TU= transcriptive unit after Kopf et al. (2014).

## Sheet: Table S2
Supporting Table S2 - List of oligonucleotides
Name	Sequence	Purpose
TB3	CTAAAAGTTTACTAATTGACTGGCAATCC	gen specfic; amplification of sll0776 (spkD)
TB4	ATGAATGTCCAAGTACTCGACC
TB11	ATGGTTACCCCACTCAAACTACTCA	gen specfic; amplification of sll0599 (spkC)
TB12	CTAATTTTGCTCGGGGTCGAT
TB15	ATGACCCCATCCTTGTCCCTG	gen specfic; amplification of slr1443 (spkE)
TB16	TCAAAATGGTTGAGCACTGGC
TB19	ATGAGTTTTTGCGTTAATCCCAATTGTC	gen specfic; amplification of slr1697(spkB)
TB20	CTATCTCCGCCGACCAGA
TB23	ATGGAATCACTCCCCGTCCT	gen specfic; amplification of slr0152 (spkG)
TB24	TTAGCGTTTTTCCTGGCGTT
TB27	TCACAATCCTGAAACCTCCTTGTTAAAG	gen specfic; amplification of sll1574/1575 (spkA)
TB28	ATGACCCCTGACTCCCG
TB29	ATGGATCTGCTCTGCACCCG	gen specfic; amplification of slr1225 (spkF)
TB30	TCAAACCCTGGTTAAAACTGCA
TB31	CTAGGCTGCATTGCGGATTTTGAT	gen specfic; amplification of sll0005 (spkH)
TB32	ATGTCTCCAGCCCCCAT
TB33	CTACCTTTTTTGCACCAGTCG	gen specfic; amplification of sll0095 (spkL)
TB34	GTGTTCTTTTTGTCGTGGGACCG
TB35	TTAAAACATCCGGTCCTGTCTTT	gen specfic; amplification of sll1770 (spkI)
TB36	GTGTCTGCCCTATCCACTAAGCTT
TB37	GTGCCTAACCCCAAACCCC	gen specfic; amplification of slr1919 (spkK)
TB38	TTATCGTTGCGGCAGAATGG
TB39	AGCTTGCATCTTTTTAAAAGCAGTG	amplification of sll0776 (spkD); +/-500 bp up-/downstream
TB40	GGTAATATTCCTATAAGTTTGTCTGTATGAGGCAAC
TB41	CCTCTGTCCCAATATCCACCACG	amplification of slr1697 (spkB); +/-500 bp up-/downstream
TB42	AAGAAACAGTATTGGCCGCC
TB43	ACGCCGAAGCCTATTACCAA	amplification of slr0152 (spkG); +/-500 bp up-/downstream
TB44	CGGCAAAAGGGGGATGGCA
TB45	TTGACGACCTGGCTCATGGC	amplification of sll0599 (spkC); +/-500 bp up-/downstream
TB46	GATAATGCCCGTGGCGG
TB49	GGGGATGCGTGGGTTTCCC	amplification of slr1443 (spkE); +/-500 bp up-/downstream
TB50	GTTCCGATGTTGGTAAATGGGG
TB51	CCGGATAGGAGGGAGTCGGC	amplification of sll0005 (spkH); +/-500 bp up-/downstream
TB52	CCCTAGGAGGAGATTCCAAACTG
TB53	ACGGTCTACTCCGGTTAAATCC	amplification of sll1574/1575 (spkA); +/-500 bp up-/downstream
TB54	ATTGGAGCCAGGCCGATGG
TB55	GAGCCCTTGGTAATACTTTTCCCGTT	amplification of sll0095 (spkL); +/-500 bp up-/downstream
TB56	AAATACTTGCGGCAAATTTTCCAAG
TB57	GCCCTGGCCACCCAGGTA	amplification of sll1770 (spkI); +/-500 bp up-/downstream
TB58	GATCGCCACGGTGGATGG
TB59	ACCATAGACCAAATCCCTGGTGGC	amplification of slr1919 (spkK); +/-500 bp up-/downstream
TB60	ACTTACCAAATTCATCAATGACAAACTG
TB61	TATCGGCTCTCCTCCCATG	amplification of slr1225 (spkF); +/-500 bp up-/downstream
TB62	CTGGTGGCCCTGGAAACCCT
TB69	GCCATGGTGGATTGGCCCC	amplfication of slr0889; +/-500 bp up-/downstream
TB70	CCATTTTTTAACCTCAAGGTAAACTGTAATAT
TB72	GGAAAAAGCCATGTTCCAACAAT	genotyping ΔspkH
TB73	ATGTTTGCCTTACCTCAAGCCG	gene specific; amplification of slr0889 (spkJ)
TB74	TCATCCAGCGCCTTCTAAATTG

## Sheet: Table S3
Supporting Table S3 - List of strains investigated in the present study
Strain	Feature	Resistance	WT	Reference
WT(M)	Synechocystis sp. PCC 6803	-	M	Rippka et al., 1979
WT(F)	Synechocystis sp. PCC 6803M	-	F	Trautmann et al., 2012
ΔspkA	deletion in sll1575	Km	M	Bédu; Aix-Marseille Université
ΔspkB	insertion in slr1697	Km	M	Bédu; Aix-Marseille Université
ΔspkC	deletion in slr0599	Km	F	Bédu; Aix-Marseille Université
ΔspkD	deletion in sll0776	Gm	M	this study
ΔspkE	deletion in slr1443	Km	M	Bédu; Aix-Marseille Université
ΔspkF	deletion in slr1225	Km	F	this study
ΔspkG	insertion in slr0152	Sp	M	Bédu; Aix-Marseille Université
ΔspkH	deletion in sll0005	Km	F	this study
ΔspkI	deletion in sll1770	Km	F	this study
ΔspkJ	deletion in slr0889	Km	F	this study
ΔspkK	deletion in slr1919	Km	F	this study
ΔspkL	deletion in sll0095	Km	F	this study
ΔspkBC	complementation of Δslr1697	Km/Sp	M	this study

## Sheet: Table S4
Supporting Table S4 - Pigmentation of Δspk mutants grown under HC or LC conditions
Strain	HC			LC
	Chla	PC	Car	Chla	PC	Car
WT (M)	7.52	3.12	9.45	6.22	2.33	9.58
ΔspkA	7.76	3.01	8.84	6.67	2.59	11.02
ΔspkB	8.09	2.52	10.04	3.71	2.12	9.3
ΔspkD	10.72	3.61	12.17	6.23	2.52	10.55
ΔspkE	6.82	2.31	8.16	6.41	2.43	9.96
ΔspkG	7.47	2.91	8.14	5.22	1.94	9.26
WT (F)	8.43	3.59	8.94	5.41	2.9	9.65
ΔspkC	7.22	2.68	7.8	7.43	2.55	9.53
ΔspkF	6.54	2.19	7.98	8.3	2.64	9.07
ΔspkI	11.93	4.34	10.97	6.35	2.54	8.77
ΔspkJ	5.82	1.94	6.84	8.68	2.86	9.27
ΔspkK	7.7	2.83	7.48	9.01	3.53	12.08
ΔspkL	6.3	1.93	7.65	9.51	3.24	12.08

## Sheet: Table S5
Supporting Table S5 - Data set Metabolome: Comparison between WT and ΔspkB
Shift from HC to LC
Metabolites	WT (M) HC					ΔspkB HC					WT (M) 1 h LC					ΔspkB 1h LC					WT (M) 3h LC					ΔspkB 3 h LC					WT (M) 6 h LC					ΔspkB 6 h LC					WT (M) 24 h LC					ΔspkB 24 h LC
	I	II	III	Average	SdtError	I	II	III	Average	SdtError	I	II	III	Average	SdtError	I	II	III	Average	SdtError	I	II	III	Average	SdtError	I	II	III	Average	SdtError	I	II	III	Average	SdtError	I	II	III	Average	SdtError	I	II	III	Average	SdtError	I	II	III	Average
2PG	1.06469	1.87493	1.96652	1.63538	0.233981	1.59592	1.41279	1.75757	1.58876	0.0813162	7.36408	8.52157	9.8969	8.59418	0.597728	8.37342	5.29854	5.72101	6.46433	0.78572	4.77471	4.97062	4.23878	4.66137	0.178594	3.76738	2.79232	3.9493	3.503	0.293286	7.33046	5.22754	5.71892	6.09231	0.518574	5.94849	6.26295	4.21075	5.47406	0.638144	6.0166	5.49213	7.39106	6.29993	0.566182	17.2237	6.81419	1.14365	8.39386
3PGA	76.283	148.675	134.202	119.72	18.0582	124.922	131.085	149.875	135.294	6.12732	450.452	516.055	311.131	425.879	49.3318	599.494	567.919	562.481	576.631	9.42121	261.297	408.232	422.177	363.902	42.0172	454.858	249.958	451.079	385.299	55.2596	477.67	396.374	309.121	394.388	39.7355	518.825	529.573	402.829	483.742	40.5755	447.527	483.407	445.268	458.734	12.3535	451.363	578.945	345.068	458.459
Arginine	14.524	15.3003	12.3943	14.0729	0.709273	24.5119	21.1577	27.9462	24.5386	1.60011	65.4561	62.4223	71.4954	66.458	2.17731	58.1867	41.3892	45.5293	48.3684	4.12537	40.051	40.0318	43.0468	41.0432	0.817974	38.9022	26.9418	39.2644	35.0362	3.30559	48.556	42.7752	35.2423	42.1911	3.14712	27.0199	26.3262	23.5381	25.6281	1.06399	18.2261	20.1352	17.0972	18.4862	0.886591	6.06262	8.12499	8.05285	7.41348
Glutamic Acid	379.483	372.28	233.979	328.581	38.6584	359.745	360.006	350.058	356.603	2.67268	142.18	150.708	125.176	139.354	6.12744	174.593	170.673	198.89	181.385	7.2056	172.88	170.401	156.302	166.528	4.21527	137.536	87.5525	130.971	118.686	12.8042	137.822	135.887	107.631	127.113	7.96664	118.187	147.8	159.796	141.928	12.365	137.365	196.558	148.478	160.8	18.1642	90.6901	259.297	245.376	198.455
Glutamine	18.6885	21.2581	14.8332	18.2599	1.52446	15.0112	20.6209	16.6758	17.436	1.35814	14.6413	13.8429	15.7034	14.7292	0.439999	6.70421	6.17071	6.16118	6.34537	0.146514	11.2124	11.0489	12.5646	11.6086	0.392189	7.30227	10.58	10.9207	9.601	0.941884	14.059	12.9409	11.0463	12.682	0.717911	4.21306	5.03259	5.57215	4.93927	0.395101	6.76931	13.6761	4.97995	8.47513	2.6513	1.61309	4.64854	6.43554	4.23239
Shift from LC to HC
Metabolites	WT (M) LC					ΔspkB LC					WT (M) 1 h HC					ΔspkB 1h HC					WT (M) 3h HC					ΔspkB 3 h HC					WT (M) 6 h HC					ΔspkB 6 h HC					WT (M) 24 h HC					ΔspkB 24 h HC
	I	II	III	Average	SdtError	I	II	III	Average	SdtError	I	II	III	Average	SdtError	I	II	III	Average	SdtError	I	II	III	Average	SdtError	I	II	III	Average	SdtError	I	II	III	Average	SdtError	I	II	III	Average	SdtError	I	II	III	Average	SdtError	I	II	III	Average
2PG	1.06964	2.95949	2.65009	2.22641	0.477847	1.853	2.60702	2.84702	2.43568	0.244511	0.78116	1.25306	1.29545	1.10989	0.134575	1.57158	2.1867	1.46129	1.73985	0.184266	1.63874	1.14962	2.04072	1.60969	0.210368	2.01803	2.00598	1.26914	1.76438	0.202201	2.40064	3.22303	1.29493	2.3062	0.456089	4.17659	1.09589	2.42263	2.56504	0.72845	1.98428	1.83591	1.37291	1.73103	0.150327	1.71566	1.67881	1.24236	1.54561
3PGA	110.427	320.32	351.465	260.737	61.8015	294.429	344.907	245.077	294.804	23.5306	195.763	375.155	188.539	253.152	49.8365	378.959	325.018	371.548	358.508	13.7836	239.193	298.895	345.706	294.598	25.1665	449.151	400.924	455.505	435.193	14.0704	385.114	602.763	275.326	421.068	78.5612	774.879	376.687	503.211	551.592	95.9106	578.924	586.756	505.897	557.192	21.0225	402.282	462.939	444.369	436.53
Arginine	25.3032	36.8807	29.8491	30.6777	2.74974	11.8748	11.7097	12.8215	12.1353	0.282806	11.4673	14.7336	14.4961	13.5657	0.858483	8.91893	8.28802	8.58742	8.59812	0.148771	6.26553	5.73405	5.96387	5.98781	0.125652	4.27616	4.94615	4.01018	4.41083	0.227356	7.6656	9.85152	9.35361	8.95691	0.54008	10.596	7.72257	6.90998	8.40952	0.912945	11.9648	10.3683	9.20093	10.5113	0.654059	10.9838	13.6832	12.0086	12.2252
Glutamic Acid	229.186	249.874	207.41	228.823	10.0101	186.404	213.732	201.511	200.549	6.4532	146.759	175.145	176.922	166.275	7.97855	180.256	231.338	189.84	200.478	12.7995	197.616	206.647	210.234	204.832	3.065	232.222	238.667	224.152	231.68	3.42839	238.046	307.425	302.501	282.657	18.2496	412.655	304.178	303.222	340.018	29.6547	410.394	319.597	286.444	338.812	30.2502	346.942	395.605	337.936	360.161
Glutamine	19.241	15.4789	11.1105	15.2768	1.91814	7.28024	8.58123	8.12624	7.99591	0.311229	8.47378	7.46734	7.81371	7.91828	0.24103	6.50006	10.5643	6.79998	7.95477	1.06766	12.6408	10.2833	10.1739	11.0327	0.65701	10.3076	8.7643	9.44101	9.50429	0.364664	11.4354	12.8412	12.033	12.1032	0.332585	14.6268	11.38	11.9946	12.6671	0.813034	11.1652	7.01189	5.85689	8.01131	1.31602	11.7417	7.83715	6.11631	8.56505
[truncated: 1 more columns]

## Sheet: Table S6
Supporting Table S6 - Detected peptides of SpkB in WT and ΔspkB
Sequence and position of detected peptides from SpkB (Slr1697)	Missed cleavages	Posterior Error Probability	Peptide Score [Andromeda]	Peptide Ratio ΔspkB/wild type	Intensity wild type	Intensity ΔspkB
34YQTLGLLGK42	0	0.0011714	83.265	NaN	50202000	0
66QLRPQTDDPNVFR78	1	8.4429e-05	92.939	0.14612	136330000	4656600
94VGNHPQVPR102	0	0.00040493	79.906	0.041539	134110000	2149200
178LVLIDFGAVK187	0	0.00023102	114.28	0.18147	76183000	6693400
270FAEVIRK276	1	0.00069718	83.614	0.9024	63587000	15742000
330MGNSSSPDYGDPSTRFNTNVQPR352	1	3.3205e-06	83.022	NaN	8252000	0
345FNTNVQPR352	0	0.0011081	98.418	NaN	26833000	0
424QAIANQPETK433	0	3.17e-06	147.24	NaN	50161000	0
439TFLAEYAQGK448	0	0.00052878	81.972	0.14811	50492000	1248700
449RDFADQNLVGIVLAK463	1	0.0021757	64.52	0.11403	37708000	961510
464AFVPGINCYQANLTNANFEQAELTR488	0	1.4641e-42	184.2	NaN	28912000	0
523GANLNGVNFK532	0	9.123e-05	131.06	0.8738	75680000	10584000
533YANLQGANFSGADLGSAK550	0	8.934e-65	229.32	NaN	115970000	0
565TVMPGSGR572	0	0.0027026	81.784	0.53584	44599000	11031000
565TVMPGSGRR573	1	0.031219	46.819	NaN	0	0

## Sheet: Table S7
Supporting Table S7 - Data set Proteome: Comparison between WT and ΔspkB
Protein identity					Protein identification						Comparison ΔspkB / WT at high carbon			Comparison ΔspkB / WT at 3 h low carbon			Comparison ΔspkB / WT at 24 h low carbon			Intensity based absolute quantification (iBAQ)																		Protein phosphorylation
Cyanobase ID	Protein name	Protein description	Mol. weight [kDa]	Sequence lengths	Number of proteins	Peptide counts	Sequence coverage [%]	Q-value	Score	MS2 spectra: number referring to page number in supplemental file "Supplemental spectra of single peptide identifications"	Log2 protein ratio	t-test -log10 p-value	Significantly regulated	Log2 protein ratio	t-test -log10 p-value	Significantly regulated	Log2 protein ratio	t-test -log10 p-value	Significantly regulated	WT HC replicate 1	WT HC replicate 2	WT HC replicate 3	ΔspkB HC replicate 1	ΔspkB HC replicate 2	ΔspkB HC replicate 3	WT LC 3 h replicate 1	WT LC 3 h replicate 2	WT LC 3 h replicate 3	ΔspkB LC 3 h replicate 1	ΔspkB LC 3 h replicate 2	ΔspkB LC 3 h replicate 3	WT LC 24 h replicate 1	WT LC 24 h replicate 2	WT LC 24 h replicate 3	ΔspkB LC 24 h replicate 1	ΔspkB LC 24 h replicate 2	ΔspkB LC 24 h replicate 3	Phospho-protein	Phospho (S; T; Y) site positions
n.a.	Norf2	micro protein Norf2	7.8426	68	1	1	22.1	0	3.7994	98										3478300	0	0	4606800	0	0	5186000	0	0	4269500	0	0	5348100	0	0	6486300	0	0
n.a.	Norf7	micro protein Norf7	6.8668	58	1	2	25.9	0.0041701	2.2231	n.a.	0.339594	0		0.836086	0		0.357632	0.763938		12175000	2215900	2323900	15001000	2436100	3918100	4730400	2350600	2839900	9604200	5305000	5813700	15211000	3244200	6000200	27061000	6733800	7784300
n.a.	NsiR6	micro protein NsiR6	7.0909	66	1	2	47	0	13.604	n.a.	-0.626376	0.396491		-1.21804	2.17352		-0.338552	0.31425		32921000	15828000	9728700	5542900	6827200	4043300	24324000	7738100	8871900	14199000	4039600	5303500	17943000	8207000	2947800	5835500	6549400	4300700
sll0002	PonA	penicillin-binding protein	92.611	860	1	13	20.7	0	174.51	n.a.	-0.372394	0.780451		-0.240104	0.549152		-0.20902	2.44935		5193300	1389200	2712400	2866000	1606400	1386000	7883700	2362000	2111500	6004000	2773100	3048400	1844900	1877600	1868400	1816000	2182300	2031800
sll0005	Sll0005	hypothetical protein	77.347	681	1	8	12.2	0	54.282	n.a.	-0.738178	2.80658		-0.541386	3.01761		-0.127321	0		3266100	221540	1312600	1515100	157480	649350	1713100	820590	777430	1721800	591170	714900	1391200	113380	290960	1095100	69156	154390
sll0006	AspC	putative aminotransferase	43.979	394	1	20	54.8	0	323.31	n.a.	-0.255249	1.10705		-0.119521	0.315685		-0.0826889	0.273766		92639000	45889000	48282000	74516000	39704000	38293000	78094000	44257000	46040000	109320000	50823000	37561000	68151000	53440000	50440000	65734000	51241000	33640000
sll0007	Sll0007	hypothetical protein	21.249	191	1	3	19.9	0	15.186	n.a.	0.137247	0.371518		-0.102328	0.309381		0.169617	1.43536		24910000	35059000	32535000	26104000	30517000	38559000	38048000	38784000	32306000	61156000	47674000	32700000	48018000	33821000	34867000	54300000	39272000	29324000
sll0008	Sll0008	unknown protein	19.022	169	1	9	45	0	311.92	n.a.	0.472491	1.01368		0.305123	0.761583		0.342376	1.43253		39390000	18099000	18829000	45670000	25577000	28957000	29607000	25373000	15534000	47300000	39276000	28045000	42417000	20228000	17248000	61742000	24623000	24152000
sll0016	MltA	probable membrane-bound lytic transglycosylase A	42.115	383	1	15	46	0	323.31	n.a.	0.130799	0.379587		-0.0648092	0.118224		0.362997	0.810063		22779000	21912000	24437000	19282000	12286000	15389000	31158000	32484000	46405000	27207000	17051000	12429000	48307000	29113000	27075000	20082000	14345000	9332300
sll0017	HemL	glutamate-1-semialdehyde aminomutase	45.891	433	1	17	51	0	323.31	n.a.	-0.0394082	0.164009		-0.0374496	0.141341		-0.1261	0.894458		752410000	444150000	454050000	573110000	475060000	522680000	594140000	408950000	408230000	815120000	654630000	508000000	529660000	379270000	329890000	607180000	413260000	303130000
sll0018	FbaA	fructose-bisphosphate aldolase, class II	38.972	359	1	21	63.5	0	323.31	n.a.	-0.542019	1.80196		-0.519666	1.06815		-0.543135	1.61432		2200400000	1069000000	1122200000	1751300000	913270000	907420000	1988800000	1051200000	803060000	2502800000	1139100000	638990000	1697600000	1270700000	873550000	1668200000	1117600000	676820000	+	278
sll0019	Dxr	1-deoxy-d-xylulose 5-phosphate reductoisomerase	42.532	394	1	17	39.3	0	141.86	n.a.	-0.0691931	0.859968		-0.151572	0.754699		-0.380996	2.19443		37166000	17879000	13611000	38855000	16986000	11887000	24899000	9796200	11471000	32807000	9582900	12050000	24509000	11498000	7205300	17566000	8861700	4800800	+	216
sll0020	ClpC	ATP-dependent Clp protease ATPase subunit	91.173	821	1	57	63.3	0	323.31	n.a.	-0.449658	1.2287		-0.176756	1.91821		-0.0815948	0.263222		394030000	196070000	184490000	276280000	169190000	137230000	397830000	188220000	136820000	476030000	236140000	159190000	246610000	109640000	94439000	239000000	150640000	100360000
sll0021	Sll0021	probable exonuclease	45.939	416	1	2	9.4	0.0053498	1.9017	n.a.	0.421669	0.954937					0.128293	0		0	224970	267670	0	360650	458850	280290	171090	149940	889380	133510	186450	0	277120	193430	0	310380	349070
sll0022	Sll0022	unknown protein	26.643	249	1	7	35.3	0	105.89	n.a.	0.889569	2.09901		0.730637	2.96404		0.477629	0.733719		3242600	1639000	2945600	7330100	3510300	4312600	4639800	4344400	2333700	9977300	8734900	5141000	3468000	5595400	6634100	7438700	10107000	7314800
sll0023	Sll0023	hypothetical protein	51.653	447	1	9	22.8	0	18.425	n.a.	-0.243679	1.19151		-0.169124	0.744733		-0.389769	1.58877		33869000	12758000	12171000	28817000	14662000	15878000	32124000	14721000	11091000	44277000	23635000	13347000	45995000	17112000	11625000	36874000	20083000	11985000
sll0027	NdhD	NADH dehydrogenase subunit 4 (involved in constitutive, low affinity CO2 uptake)	55.159	507	1	3	5.3	0	8.3425	n.a.	-0.264338	0.624093		-0.0232383	0.0574048		0.0621789	0.115886		2136100	1272500	2390600	2052700	2398400	2121600	5374800	1649400	2085300	5659100	3129400	2965700	2680000	3995300	2872900	3096800	6066100	3629800
sll0030	CmpR	cmp operon transcriptional regulator, LysR family protein	34.099	304	1	6	22.4	0	11.554	n.a.				-0.22824	0.333098		-0.0391944	0.214979		471550	326910	0	309850	306720	0	4173600	1183000	1772400	4872400	1604700	1665600	4317200	4668200	2154500	5120300	4988700	1715000
sll0031	Sll0031	hypothetical protein	43.41	395	1	3	9.9	0	179.32	n.a.										0	0	0	0	0	0	0	0	0	0	0	0	0	0	1317600	0	0	1628100
sll0033	Sll0033	carotene isomerase	55.771	501	1	11	23.6	0	36.842	n.a.	-0.270545	0.581825		-0.076375	0.264647		-0.113272	1.15884		9576100	6598000	7196200	8584100	6661600	4386700	14149000	3819600	4513700	22381000	4406800	5557200	11510000	3433800	2125400	10709000	3403900	1250000
sll0034	Sll0034	putative carboxypeptidase	28.593	258	1	5	17.8	0	44.152	n.a.	-0.391573	0.440662		-0.268546	0.307632		-0.0400696	0.053708		2734300	14176000	17053000	2190800	15268000	16898000	2595300	6868800	10985000	2334900	13767000	14547000	2228000	16407000	8763900	3248500	16005000	19606000
sll0036	Sll0036	hypothetical protein	45.909	433	1	12	35.3	0	82.872	n.a.	-0.52331	1.86917		-0.778522	1.49513		-0.594133	2.96742		27461000	15591000	13769000	18773000	10545000	14206000	28098000	15890000	12298000	24176000	11612000	12375000	28182000	19643000	9575100	19911000	17478000	9750900
sll0037	CbiX	hypothetical protein	38.339	336	1	5	14.9	0	20.036	n.a.	0.0195981	0.0630367		-0.245524	0.560912		-0.0605191	0.0615823		9666100	5627300	6986400	14897000	6375300	7261900	5975900	3661900	4124200	10655000	3606200	4441600	2371600	1957500	2104100	1798700	2484800	2393500
sll0038	Sll0038	positive phototaxis protein, two-component response regulator PatA subfamily	44.815	402	1	18	44	0	134.58	n.a.	-0.409208	0.961828		0.0313175	0.210803		-0.325751	1.34077		41011000	21230000	22484000	30755000	19285000	15083000	41762000	17707000	18661000	60176000	21364000	23079000	31994000	19492000	13474000	26223000	20774000	11764000
sll0039	PixH	positive phototaxis protein, two-component response regulator CheY subfamily	13.181	119	1	9	67.2	0	321.66	n.a.	0.125301	1.3806		-0.150331	0.570636		0.223646	1.15535		232110000	108120000	107560000	260510000	131820000	164950000	192410000	118440000	109190000	290130000	175640000	118520000	184030000	114680000	82436000	298330000	137890000	104180000
sll0040	PixI	positive phototaxis protein, homologous to chemotaxis protein CheW	16.214	147	1	2	20.4	0	14.569	n.a.	-0.223606	0.806966		-0.221606	0					13887000	5289100	2704700	13960000	2671800	1331300	10513000	2585800	2072400	11879000	2345200	902450	4091500	2112500	1882300	4391500	2219500	1234000
sll0041	Sll0041	phytochrome-like photoreceptor protein for positive phototaxis;homologous to methyl-accepting chemotaxis protein	108.33	1000	1	37	39.6	0	323.31	n.a.	-0.192357	1.57098		0.0358879	0.132831		-0.0542519	0.115266		108230000	56577000	62860000	102310000	58656000	56330000	126190000	50958000	45637000	163310000	68925000	61325000	77769000	46556000	34645000	66294000	45472000	31400000
sll0042	Tar	methyl-accepting chemotaxis protein for positive phototaxis	17.707	163	1	11	93.9	0	323.31	n.a.	0.228151	0.95924		0.0944318	0.72381		0.108376	0.89735		263650000	134320000	75729000	239340000	121700000	114940000	160130000	147520000	82947000	227070000	145480000	115010000	248920000	104630000	70444000	188440000	123280000	74776000
sll0043	Sll0043	positive phototaxis protein, homologous to chemotaxis protein CheA, two-component hybrid histidine kinase	153.1	1402	1	44	31.1	0	323.31	n.a.	0.0855859	1.42784		0.0850214	0.465957		0.325342	0.903194		54293000	23552000	24711000	95655000	41396000	49331000	51193000	27539000	13953000	123950000	64661000	39102000	26610000	20846000	11905000	65118000	49014000	26966000
sll0044	Sll0044	unknown protein	17.733	161	1	8	45.3	0	40.877	n.a.	-0.920883	1.78931		-0.892304	1.55328		-0.389927	0.931742		17529000	6158900	15564000	8334400	3832600	7096900	12212000	11118000	6354800	9359900	7158500	5014600	7267900	12514000	5963300	11519000	10588000	4939100
sll0045	Sps	sucrose phosphate synthase	81.411	720	1	2	2.9	0.0053344	1.86	n.a.	-1.21083	0								517220	74899	0	219800	56937	0	143690	0	41108	134540	0	30873	197690	85855	41767	86744	27649	35678
sll0048	Sll0048	unknown protein	34.866	312	1	12	32.4	0	49.199	n.a.	-0.483262	1.32975		-0.0391926	0.0545179		-0.44262	1.06144		16776000	11065000	8809000	11420000	9455400	6623600	17851000	15567000	7608400	24627000	18398000	10059000	26763000	25791000	17007000	22102000	21904000	10378000
sll0051	Sll0051	hypothetical protein	17.799	159	1	8	45.3	0	323.31	n.a.	0.679621	1.4035		0.529151	0.69351		0.614452	1.70196		225830000	98143000	77688000	451820000	292390000	175800000	173900000	99993000	90265000	363640000	334760000	181090000	283110000	138860000	97221000	592420000	273930000	140530000
sll0053	AccC	biotin carboxylase	49.164	448	1	14	42.4	0	80.735	n.a.	0.0176594	0.0450968		0.294707	1.5133		0.0540384	0.0695651		28156000	22660000	23697000	44348000	17642000	17289000	28994000	24539000	11474000	52012000	17952000	16004000	14799000	22186000	8729600	26284000	20100000	8880900
sll0057	GrpE	heat shock protein GrpE	27.567	249	1	23	72.7	0	323.31	n.a.	0.173658	0.772249		0.0105238	0.0227481		0.164197	1.02199		1050200000	487360000	594770000	1335200000	791800000	1140900000	1035800000	712460000	521940000	1739500000	1297800000	774010000	1166000000	555700000	428740000	1711400000	1020800000	535370000
sll0058	DnaK1	DnaK protein 1, heat shock protein 70, molecular chaperone	75.178	692	1	4	3.6	0	6.5293	n.a.	-0.150441	1.22386		-0.157906	0.436697		0.00044355	0.000864502		41182000	24288000	19871000	32431000	20824000	16853000	28308000	17762000	16945000	27078000	23598000	19156000	26630000	18471000	15456000	27792000	20789000	15657000
sll0064	Sll0064	periplasmic protein, putative polar amino acid transport system substrate-binding protein	30.177	275	1	8	28.4	0	86.113	n.a.	0.472053	1.81614		0.382836	1.34741		0.435604	0.795907		143310000	47897000	73507000	241610000	82293000	111220000	159810000	61130000	61776000	332710000	108290000	74823000	140650000	64502000	55598000	240010000	92939000	61533000
sll0065	IlvH	acetolactate synthase small subunit	18.871	172	1	14	83.7	0	208.02	n.a.	0.320011	0.715733		-0.112584	0.408318		0.337141	1.01193		857850000	201600000	236140000	640900000	217560000	355670000	1252800000	194440000	162950000	719520000	337800000	262760000	455030000	188230000	145960000	493030000	323960000	190400000
sll0066	Sll0066	unknown protein	34.168	315	1	7	23.8	0	146.74	n.a.	-0.556479	3.98477		-0.446364	1.2763		-0.50183	1.66052		37414000	15862000	19883000	24213000	13128000	15017000	39948000	17282000	17356000	39244000	16812000	18541000	26009000	22210000	16182000	17610000	17867000	12664000
sll0067	Gst	glutathione S-transferase	20.377	184	1	5	25	0	37.93	n.a.	0.153545	0.431902		0.182297	0.687987		0.114511	0.570673		297950000	196670000	181240000	323890000	203370000	263990000	355040000	317180000	273120000	475860000	365850000	322180000	249280000	396700000	288460000	316100000	383800000	261120000
sll0068	Sll0068	unknown protein	134.66	1209	1	19	15.9	0	205.61	n.a.	-0.153688	0.660553		0.416114	0.709559		0.14613	0.510933		4322100	1678200	2462600	4738900	2303200	1759700	4201500	712150	642000	7233400	1169000	1558800	1516100	1021800	324400	1707000	1032600	413690	+	49
sll0069	Sll0069	hypothetical protein	28.901	256	1	15	56.6	0	257.34	n.a.	-0.366069	0.95238		-0.328794	0.635849		-0.363462	1.9683		49081000	26017000	11671000	38592000	20553000	13848000	40474000	20916000	14680000	40105000	26070000	12206000	72625000	34803000	21581000	62059000	34643000	18490000
sll0070	PurU	phosphoribosylglycinamide formyltransferase	32.634	284	1	6	20.4	0	17.361	n.a.	-0.193902	0.277685		-0.657963	1.44704		-0.619453	1.83309		14512000	6751400	6000000	10614000	5622900	3108200	14936000	8415500	7067500	11437000	6703800	6164100	17392000	9676100	8896500	13866000	7461800	5089500
sll0071	Sll0071	hypothetical protein	38	333	1	7	22.8	0	5.8194	n.a.	-0.0322827	0.166648		0.0931545	0		0.284277	0		620580	0	1096000	626920	0	1093900	1466500	0	165930	3377800	525940	514250	1359000	0	0	1342800	0	0
sll0072	Sll0072	hypothetical protein	25.799	227	1	9	33.5	0	20.238	n.a.	-0.24463	0.66612		-0.124944	0.0493834		0.0774446	0.198096		10058000	625950	2556200	10593000	556590	2430500	6496800	233860	1595200	12212000	560560	988730	5563300	4409300	3380500	5392200	6358600	22490000
sll0078	ThrS	threonyl-tRNA synthetase	68.872	603	1	24	36.5	0	292.53	n.a.	-0.341509	1.42394		-0.131786	0.945916		-0.298708	1.42863		45420000	27337000	18186000	38118000	24202000	12805000	40110000	27036000	21024000	51119000	26679000	20521000	32688000	26345000	16443000	28741000	22471000	14264000
sll0080	ArgC	N-acetyl-gamma-glutamyl-phosphate reductase	38.209	351	1	11	39.6	0	220.29	n.a.	-0.245201	0.907926		-0.0383682	0.270712		-0.402444	1.51475		32069000	14477000	15390000	31490000	17776000	11244000	30366000	14819000	14808000	37078000	17979000	16127000	18777000	28893000	18185000	16935000	23245000	13910000
sll0083	GmhA	phosphoheptose isomerase	21.137	194	1	4	30.4	0	117.41	n.a.	0.333718	0.607864		-0.0293074	0.152618		0.794645	0.83565		20720000	12618000	12444000	26020000	14190000	19366000	16724000	8948500	7746800	20685000	11561000	8427600	23716000	6892300	4895600	29512000	15042000	9404000
sll0085	Sll0085	unknown protein	46.427	403	1	5	14.6	0	6.349	n.a.	0.151079	0		0.0882773	0		-0.143676	0		722840	82573	0	830350	97689	0	1144900	0	302130	1825000	0	396630	409860	0	8743700	506180	0	9244000
sll0086	Sll0086	putative arsenical pump-driving ATPase	44.626	396	1	18	41.2	0	48.624	n.a.	-0.39492	1.20112		0.136213	1.16081		0.0492224	0.0778334		24064000	9915200	14394000	30118000	10385000	9386400	20751000	12700000	9535100	37867000	17878000	16096000	21058000	10871000	8254800	26415000	11795000	7118400
sll0088	Sll0088	hypothetical protein	27.37	240	1	3	15.8	0	24.429	n.a.	0.113958	0.257281		0.104187	1.07176		0.402838	1.88605		17844000	8063500	4518300	18462000	9164900	5436400	5213500	3435900	3008600	6518100	3061700	2978200	4757300	4646000	1213500	6809100	8049200	2112700
sll0094	Sll0094	two-component sensor histidine kinase	51.781	457	1	8	14.9	0	30.22	n.a.	-1.28179	3.16446	+	-0.786131	1.6619		-0.885137	1.8		1545800	1098800	2183100	1040800	258960	1275000	2905700	450390	1345600	1544500	338500	1296200	1426900	2784900	2311600	675220	2054900	1964600
sll0096	Sll0096	hypothetical protein	49.777	448	1	15	40.6	0	289.8	n.a.	-0.00925181	0.0142209		0.413446	0.970468		0.229435	0.503237		8232400	3525300	3034200	8824200	3917000	2840900	9871000	3513400	2897300	18792000	4814900	5227600	6615100	3448300	1869100	10252000	4814100	2182200
sll0098	RlmN	hypothetical protein	38.856	350	1	6	13.1	0	11.399	n.a.	0.513475	0.170749		0.17831	0.482787		-0.32994	0.50062		178740	264960	900480	837190	225630	550950	369450	535180	0	652760	817440	0	647870	262530	449880	655410	220510	366140
sll0100	Sll0100	N-acyl-L-amino acid amidohydrolase	42.656	393	1	7	23.2	0	36.784	n.a.	-0.218729	0.931416		-0.557868	1.1732		-0.197306	1.28887		7963000	4207500	3293900	5942900	3650500	2137000	7349000	6042400	4921300	7387800	6032700	2614200	4878500	5075100	4494900	3754700	5121600	4317600
sll0102	Sll0102	hypothetical protein	40.096	358	1	16	38.3	0	323.31	n.a.	-0.0806787	0.320138		0.284323	2.46808		0.134202	1.92784		20502000	11187000	8455200	25237000	14348000	8787300	16250000	7313300	7710100	25458000	12786000	12025000	9793400	8060200	8160600	10796000	10644000	9336900
sll0103	Sll0103	hypothetical protein	45.849	420	1	22	42.6	0	323.31	n.a.	-1.08415	3.02375		-0.842378	2.28246		-1.1927	1.65872		77746000	31488000	30989000	41111000	17284000	14645000	71954000	43139000	16848000	48051000	34826000	14711000	71723000	34950000	20035000	37287000	19595000	8552300	+	344; 349; 361; 369; 380; 384; 387; 403; 407; 409; 410
sll0108	Amt1	ammonium/methylammonium permease	53.58	507	1	2	4.7	0	85.053	n.a.	0.0518402	0.0379699		0.156442	0.0636887		1.35381	0.682369		233800000	71965000	75999000	71090000	80738000	104470000	233270000	108740000	58554000	88559000	116610000	117910000	279450000	50220000	31881000	61528000	123870000	88707000	+	501
sll0109	AroH	chorismate mutase	14.401	127	1	2	23.6	0	101.68	n.a.	0.447987	1.96983		-0.3692	0.719168		0.480599	3.30331		41772000	19296000	15532000	55942000	29183000	22131000	21301000	12397000	16276000	30122000	13584000	14417000	3423700	21709000	7736000	5077200	35618000	10578000
sll0135	MtnP	putative 5'-methylthioadenosine phosphorylase	34.483	318	1	10	37.4	0	323.31	n.a.	0.428587	1.75865		0.22266	1.53547		0.349827	3.10472		141050000	62214000	61795000	168610000	79939000	104790000	142530000	66592000	58909000	234760000	117440000	84249000	161110000	69821000	56903000	274650000	100860000	79085000
sll0136	PepP	aminopeptidase P	49.5	441	1	17	32.7	0	192.52	n.a.	-0.0450581	0.124461		-0.0700807	0.25181		0.239334	1.39363		50833000	28589000	29175000	43878000	28285000	32139000	48314000	30246000	23911000	60337000	42228000	26860000	48252000	23224000	15875000	58177000	25952000	17843000
sll0141	Sll0141	hypothetical protein	50.992	467	1	17	41.5	0	83.765	n.a.	-0.187276	0.62433		0.315395	1.39437		-0.269816	1.92895		5772000	2631200	3451200	5740800	3166100	3296300	5547900	3561200	3251300	10109000	5641000	4432900	3173400	3820900	1982800	3689900	2905300	2225800
sll0144	PyrH	uridine monophosphate kinase	27.651	260	1	10	43.1	0	323.31	n.a.	-0.106292	0.321539		-0.5728	1.16391		-0.377343	0.97246		368370000	87220000	97053000	287680000	88421000	113290000	432610000	128550000	100280000	362740000	148400000	108340000	251460000	161780000	92390000	257600000	142720000	84418000
sll0145	Frr	ribosome releasing factor	20.186	182	1	20	68.7	0	323.31	n.a.	0.299476	0.782827		0.179393	0.579698		0.146026	0.807704		818940000	403680000	530300000	799020000	440890000	727350000	632700000	571910000	433010000	1093000000	821450000	565350000	674780000	477700000	344280000	794340000	549890000	352790000
sll0146	Sll0146	Integral membrane protein of the ABC-type, Nat permease for neutral amino acids	40.826	372	1	1	2.7	0.00085948	3.0193	1										0	1363700	0	0	1852900	0	0	0	657610	0	0	2226700	0	0	0	0	0	0
sll0147	Sll0147	hypothetical protein	76.269	668	1	13	23.2	0	62.027	n.a.	-0.257711	1.47149		0.331159	0.74339		0.0408074	0.0647104		2090800	3270800	3622100	2100800	2589800	2289100	5051300	3090900	974090	6827800	4903400	1616000	1879700	1261500	1574100	2457600	1774100	1444100
sll0148	Sll0148	hypothetical protein	78.5	735	1	12	20.4	0	170.07	n.a.	-0.169479	0.337565		0.21096	0.464434		-0.0275152	0.0724718		13376000	4293200	7046800	11766000	4275100	5967700	16494000	6466600	4289800	28985000	7936100	6671500	10230000	6754300	6474600	10076000	7349100	6063100
sll0149	Sll0149	hypothetical protein	65.813	584	1	10	17.3	0	31.688	n.a.	0.475915	1.31979		0.719883	2.56963		0.260496	0.491379		5304600	4506100	3083500	7396700	5716500	3235900	6226400	2146600	2434200	12767000	4167600	3684200	4377800	5155200	3368800	4952200	6040200	3309100
sll0154	Sll0154	hypothetical protein	51.007	462	1	3	5.6	0	4.5566	n.a.	-0.305735	0		0.0882773	0					356740	208470	1018900	495240	332970	641310	814520	212150	154030	1261100	547870	471180	0	85916	90581	0	177690	139270
sll0157	Sll0157	hypothetical protein	28.098	256	1	6	28.5	0	207.66	n.a.	-0.832067	1.05576		-0.772757	1.71321		-0.453432	3.55747		78593000	22323000	24887000	71529000	13597000	17736000	87387000	33468000	32939000	114450000	28947000	26316000	57919000	26429000	28075000	68218000	23865000	16867000
sll0158	GlgB	1,4-alpha-glucan branching enzyme	89.526	770	1	24	34.9	0	323.31	n.a.	0.0609302	0.105469		0.247261	1.67867		0.276369	0.883022		58799000	31273000	42760000	65419000	41681000	38501000	92574000	36402000	36590000	157790000	56439000	57982000	52872000	35490000	26465000	69527000	53774000	32360000
sll0162	Sll0162	hypothetical protein	22.688	194	1	12	54.1	0	278.78	n.a.	0.299957	0.897536		0.315066	1.216		0.266947	1.81758		102420000	61118000	57734000	214190000	83345000	85547000	97668000	70086000	48487000	230350000	124100000	78358000	111540000	54747000	37509000	139940000	125140000	44343000
sll0163	Sll0163	WD-repeat protein	189.93	1693	1	39	26	0	159.52	n.a.	0.0371568	0.0819257		0.561533	0.934671		0.194887	0.612208		10197000	2348600	3784600	5932500	2883400	3170500	14199000	1641600	1874200	13152000	3269300	3951500	5580200	1919900	1301600	3470300	3063600	1530800
sll0166	HemD	a fusion protein between uroporphyrinogen-III C-methyltransferase (CobA/CorA) and uroporphyrinogen-III synthase (HemD)	58.689	538	1	7	14.7	0	168.92	n.a.	0.228955	1.0892		0.0871772	0.26698		0.114902	1.27524		57809000	29958000	41035000	74422000	41886000	60635000	45960000	31873000	34245000	85718000	56761000	46834000	46557000	24945000	24302000	60432000	38214000	29649000
sll0167	Sll0167	unknown protein	17.865	164	1	1	10.4	0	56.501	2	0.627175	0.891196		0.652996	2.23002		0.502382	0.333099		35338000	6405600	4358300	52451000	11046000	5788200	44323000	13873000	14736000	90289000	32166000	32354000	14729000	5388600	15181000	35671000	5273600	15627000
sll0169	Sll0169	cell division protein Ftn2 homolog	79.423	714	1	9	13.2	0	36.064	n.a.	-0.55057	1.35177		-0.264796	0.789056		-0.244233	1.23985		6419400	6270400	7308900	3436900	4622200	4050500	6337900	5206500	3435000	6661800	5047900	3602500	4170000	6571000	3650900	4088000	4999000	2737700
sll0170	DnaK2	DnaK protein 2, heat shock protein 70, molecular chaperone	67.613	636	1	44	66	0	323.31	n.a.	-0.283752	1.44653		-0.0548195	0.379699		-0.106757	0.313517		532790000	228680000	246290000	441120000	231750000	200760000	482480000	221800000	166180000	610230000	301160000	201820000	413460000	161760000	158400000	411090000	211600000	157130000
sll0171	GcvT	probable aminomethyltransferase	41.036	372	1	13	35.8	0	52.412	n.a.	-0.279916	0.86904		-0.118416	1.16187		-0.105196	0.496736		32977000	14503000	11849000	23513000	18423000	12436000	15125000	15885000	12539000	20095000	22741000	14384000	12168000	13651000	11903000	13150000	15736000	11603000
sll0172	Sll0172	periplasmic protein, function unknown	16.347	152	1	6	44.1	0	224.1	n.a.	0.154992	0.344668		0.0554122	0.13083		0.0493984	0.323376		280890000	134890000	158450000	300540000	168980000	249220000	554370000	151490000	141480000	822700000	239790000	233700000	455040000	189140000	179190000	517350000	230440000	219110000	+	63; 64 or 66
sll0173	Sll0173	virginiamycin B hydrolase, periplasmic protein	38.545	352	1	15	62.2	0	323.31	n.a.	0.216706	0.544844		0.0406695	0.0986643		0.112932	0.864679		235210000	79338000	88778000	242060000	107100000	147310000	224680000	89452000	77212000	285260000	136990000	116110000	185550000	128180000	85971000	202570000	152620000	108120000
sll0174	Sll0174	hypothetical protein	30.551	284	1	8	28.5	0	17.712	n.a.	0.254018	0.30137		0.265679	0.758462		0.013836	0.0221563		5315100	1854900	2498100	8439700	2332600	3274900	6362800	1880200	1291000	7348600	2952900	2097600	6516900	2435300	4047400	8181800	2425700	3740000
sll0175	Sll0175	hypothetical protein	59.249	540	1	6	12.6	0	16.186	n.a.	-0.0643743	0		-0.700864	0.852972		0.214843	0.25218		968770	122420	122360	1299800	122610	136640	587630	424530	132310	606850	393650	90189	953010	389190	132120	2022300	647340	230750
sll0176	Sll0176	hypothetical protein	12.02	107	1	4	47.7	0	81.148	n.a.	0.521948	2.00363		0.220147	0.619368		0.838948	1.18824		61314000	25196000	38651000	108360000	27479000	57420000	38051000	22235000	30744000	73707000	39163000	37157000	29190000	11798000	17041000	45878000	22325000	22222000
sll0178	Sll0178	hypothetical protein	151.89	1319	1	8	6.4	0.00043197	3.1616	n.a.	0.103665	0		0.156008	0		-0.404344	0		53241	221690	142460	54445	192990	233700	69187	127310	16289	418810	260330	94466	0	566330	125280	0	518220	23272
sll0179	GltX	glutamyl-tRNA synthetase	54.008	483	1	23	38.7	0	270.55	n.a.	-0.44007	1.25753		-0.256075	1.19704		-0.30359	1.42292		80601000	36620000	44181000	70531000	38453000	34458000	68817000	51996000	37360000	98824000	65785000	43828000	60128000	50022000	38510000	57978000	41857000	33826000
sll0180	Sll0180	hypothetical protein	53.966	501	1	27	56.1	0	323.31	n.a.	-0.103725	0.223015		-0.110713	0.485553		-0.207878	0.502253		125870000	52828000	64027000	102630000	66562000	47953000	149770000	45607000	59925000	191950000	60832000	62804000	80578000	73794000	62662000	68872000	86276000	48837000
sll0182	Sll0182	ABC transporter ATP-binding protein	74.272	661	1	6	11	0	59.699	n.a.	0.591623	0.841862		0.11023	0		0.472039	0.575501		1945500	905080	1004000	2767100	1777200	1295800	2342700	665530	732340	3753600	1255200	1428100	380120	942490	873660	538300	1635800	1209900
sll0183	Sll0183	hypothetical protein	27.402	259	1	6	22.4	0	20.324	n.a.	-0.080191	0.149423		-0.262183	1.50429		0.0971277	0.238923		4066700	4293100	3976700	2617500	5533900	5092200	6657800	8150800	2956600	10410000	8173600	2302700	3836300	3550500	1798900	3274600	4151700	1824500
sll0184	SigC	group2 RNA polymerase sigma factor SigC	46.581	404	1	11	27	0	60.448	n.a.	-0.578996	1.23604		-0.203363	1.00039		-0.491804	1.71965		12801000	3154500	4253800	8925100	2432200	2677800	7821600	2743700	4293700	8032300	4332700	4522300	9884700	5905600	5082300	8825000	4306400	3419000
sll0185	Sll0185	hypothetical protein	46.993	419	1	15	34.1	0	122.99	n.a.	-0.0332721	0.169078		0.064566	0.295784		-0.448667	1.25867		46411000	27020000	38027000	44126000	29270000	34568000	49013000	40105000	32701000	61873000	52489000	34215000	75362000	46583000	24849000	56139000	46710000	21580000
sll0188	Sll0188	unknown protein	52.391	501	1	7	24.2	0	52.447	n.a.	-0.720784	1.72328		-0.842665	1.53141		-0.822155	2.49518		11143000	3869900	7003400	5683300	2871800	3570200	11239000	4741200	6310400	9214000	3071000	3814300	3895200	4596700	5128800	2612600	3471800	2721500
sll0189	Sll0189	hypothetical protein	16.96	150	1	1	5.3	0.0053564	1.9393	3										0	0	0	0	0	0	0	0	0	0	0	0	791970	0	0	1453200	0	0
sll0195	Sll0195	probable ATP-dependent protease	24.539	214	1	8	33.2	0	41.046	n.a.	0.346783	1.37346		0.279677	0.71885		0.576187	1.54382		41953000	20618000	19925000	61026000	26322000	29329000	29631000	18982000	12797000	49167000	26819000	18082000	21495000	11804000	6435400	33672000	17605000	13479000
sll0198	Sll0198	hypothetical protein	21.336	191	1	3	13.6	0.0008547	2.8305	n.a.	0.028695	0.494995		0.321162	0.371195		0.038928	0.0708417		1213000	2470800	2797000	955280	2130000	2959200	2656800	2423200	2205300	6344300	3526300	2676700	6696500	1575500	470140	10303000	1755900	1057000
sll0199	PetE	plastocyanin	13.146	126	1	7	66.7	0	323.31	n.a.	0.35319	0.955335		-0.0753027	0.170133		0.0032259	0.0197069		6013900000	2736400000	3719900000	8227200000	4608000000	5872300000	6413700000	3545100000	3197200000	8912000000	6065300000	3698900000	7092500000	3888100000	4195500000	9304900000	5306100000	4639000000
sll0202	MnmG	glucose inhibited division protein	70.89	635	1	6	9.4	0	7.3982	n.a.	0.519341	0								686080	51944	0	1235200	98469	0	248390	109040	133680	332700	163550	358260	0	0	0	0	250190	0
sll0204	TrmFO	glucose inhibited division protein	50.102	456	1	12	29.6	0	72.631	n.a.	-0.226753	1.26079		-0.327295	1.09929		-0.355727	2.1716		16352000	7684500	6270400	14534000	7988500	7825600	10022000	7645000	5696600	14095000	6488900	6016500	8579000	6599200	4951400	6655600	4877300	3974800
sll0205	Sll0205	hypothetical protein	14.761	125	1	5	42.4	0	48.448	n.a.	0.0462835	0.0617223		-1.07584	2.54648		-0.480297	1.41943		9638200	2922200	4234900	7424000	2819600	4518200	11843000	3863200	4205900	9273500	1880300	2470400	9251700	6516900	5508500	8761900	5733200	3061900
sll0207	RfbA	glucose-1-phosphate thymidylyltransferase	42.803	393	1	9	22.9	0	199.54	n.a.	-0.680194	1.89498		-0.547005	1.17785		-0.927022	1.99865		9832700	4853100	5567100	7451900	3622500	3000300	12219000	4355500	4929100	13223000	3243400	4422700	7492100	8064100	4043100	5348100	4728800	2165300
sll0208	Sll0208	hypothetical protein	26.177	231	1	9	44.6	0	307.35	n.a.	0.10166	0.634279		-0.350326	0.52196		0.434558	1.44402		158850000	81690000	75986000	188860000	100330000	103230000	102600000	79809000	71597000	142030000	111290000	52049000	134950000	66320000	52038000	178830000	118580000	82811000
sll0209	Sll0209	hypothetical protein	37.65	340	1	15	41.5	0	69.749	n.a.	0.0925805	0.66788		0.329828	0.888073		0.0173213	0.0383299		24613000	15100000	14547000	24233000	16839000	12809000	20303000	12713000	11503000	39478000	19596000	16114000	12443000	11322000	12117000	10724000	11806000	10046000
sll0216	Sll0216	hypothetical protein	23.86	210	1	4	21	0	10.445	n.a.	-0.417815	0.786624		-0.629913	1.84214		-0.606437	1.4632		12660000	10865000	4753300	8732900	6976900	4339400	12145000	10054000	8055500	10477000	9548500	6388900	17777000	19278000	13594000	14204000	13078000	8579100
sll0217	Dfa2	flavoprotein, Flv4	64.082	578	1	18	33.9	0	323.31	n.a.	1.44095	0.639166		-0.23548	0.565124		-0.612957	1.0978		302060	546410	607540	829270	646200	954680	92421000	49505000	41019000	117730000	52959000	48766000	57250000	43649000	38411000	61205000	30262000	27594000
sll0218	Sll0218	hypothetical protein	19.576	172	1	2	21.5	0	6.5209	n.a.				-0.140301	0					0	0	0	0	0	0	3010300	0	0	3417300	0	0	0	0	0	0	0	0
sll0219	Dfa4	flavoprotein, Flv2	65.596	594	1	29	48.8	0	323.31	n.a.	-0.0288683	0.0392895		-0.0419021	0.154162		-0.468109	0.901726		6307200	1262300	2626100	9978500	1004700	2342800	141880000	68293000	55037000	215400000	75036000	68621000	51291000	52434000	32446000	52703000	38992000	24029000
sll0220	GlmS	L-glutamine:D-fructose-6-P amidotransferase	69.606	631	1	20	38.8	0	323.31	n.a.	-0.669664	2.17165		-0.312098	0.824762		-0.466902	1.73034		71602000	41579000	41004000	65213000	51277000	47684000	52108000	41400000	73233000	62204000	58577000	113550000	36895000	52197000	33554000	36685000	57182000	34138000
sll0221	Bcp	bacterioferritin comigratory protein	20.376	184	1	5	29.9	0	87.599	n.a.	0.310435	1.00306		0.0131649	0.0590722		0.376078	0.952699		122880000	49174000	51074000	139770000	66615000	86358000	171820000	71489000	56321000	256420000	102740000	147350000	155240000	72254000	34493000	315890000	98561000	75323000
sll0222	PhoA	putative purple acid phosphatase	36.013	326	1	7	32.5	0	78.423	n.a.	-0.00966218	0.00942683		-0.0453936	0.452348		-0.0707986	0.200987		25636000	2060500	3140600	24842000	1195900	3059400	25322000	2018300	3472300	34197000	3351700	3688300	39011000	4145500	2694700	39201000	3331700	2268200
sll0223	NdhB	NADH dehydrogenase subunit 2	55.354	521	1	3	7.9	0	5.1057	n.a.	-0.165742	0		-0.674894	1.57128		-0.392293	0.445154		365170	6100300	3426100	277820	6768300	2618600	14563000	7140000	2281200	10281000	9374700	3678800	26292000	9133400	3897400	25523000	8983700	3922300
sll0224	Sll0224	amino-acid ABC transporter binding protein	32.829	298	1	11	42.3	0	323.31	n.a.	0.884246	2.11884		0.785445	2.0657		0.79938	3.07961		127360000	44949000	77163000	208640000	99149000	129240000	134730000	65701000	62720000	310050000	150150000	126330000	136200000	72002000	61622000	255230000	150980000	105660000
sll0226	Ycf4	photosystem I assembly related protein	20.453	188	1	9	38.8	0	323.31	n.a.	-0.269743	0.586704		0.291097	1.27641		0.197151	0.466966		124310000	68559000	104440000	104270000	87525000	71501000	69731000	43743000	65880000	106260000	75352000	99368000	89001000	63236000	58770000	85276000	83453000	53209000
sll0227	Sll0227	peptidyl-prolyl cis-trans isomerase B, periplasmic protein	26.58	246	1	9	32.1	0	249.09	n.a.	-0.210784	1.54426		-0.262969	1.26867		-0.0732322	0.327734		632420000	294980000	300200000	591670000	296300000	326290000	632420000	371150000	315960000	688930000	436240000	406040000	642200000	453180000	412910000	727650000	505720000	403250000
sll0228	SpeB1	arginase	33.463	306	1	10	33	0	125.39	n.a.	0.381376	1.20781		0.301321	0.552694		0.216873	0.40263		31163000	14026000	15878000	58912000	19948000	21637000	45025000	15430000	13106000	98755000	37072000	27792000	26767000	26206000	14451000	49263000	36250000	19390000
sll0230	Sll0230	hypothetical protein	10.944	101	1	6	65.3	0	53.378	n.a.	-0.0677273	0.254971		-0.0759907	0.217404		0.0538034	0.140373		357810000	156250000	109760000	455310000	210650000	156230000	322290000	316080000	83627000	528240000	529230000	79315000	397000000	227500000	149880000	621770000	319450000	183000000
sll0236	Sll0236	unknown protein	63.918	558	1	12	19.5	0	29.51	n.a.	0.21976	0.403493		0.38201	0.801144		0.243277	0.622103		3042200	1759700	3142200	3742200	2869200	3643300	2523600	2130100	3485600	4247900	3006700	4547100	1491100	2884700	2666500	2230900	3672200	2821000
sll0237	Sll0237	unknown protein	37.029	343	1	4	11.4	0	6.4472	n.a.	-0.154307	1.16127		-0.180299	0		-0.316321	1.1554		1493700	240180	1721000	1147500	363020	1154400	1775000	246450	244060	2191300	1255300	398090	1832600	1979400	268710	1517800	1408100	383300
sll0242	Sll0242	unknown protein	102.32	929	1	6	7.3	0	6.6957	n.a.										194520	0	0	157150	0	0	73362	0	0	98821	0	0	0	1106600	854410	0	0	861160
sll0243	Sll0243	unknown protein	46.721	416	1	4	8.4	0	10.197	n.a.	-0.121512	0.106391		-0.306402	0.276978		-0.372652	1.23783		1099100	211200	736970	1082100	464020	494550	1939700	65575	449060	2582000	134670	792120	0	497190	246220	0	457530	311130
sll0244	GalE	UDP-glucose 4-epimerase	37.13	338	1	8	32.5	0	88.183	n.a.	-0.132343	1.58187		0.334087	1.05038		-0.140601	0.52777		7552200	4909500	4789000	7425400	4235000	4232400	5983200	3464300	3524800	10619000	6188500	4515500	6823800	3647500	2653700	8559100	5465600	2447200
sll0245	Sll0245	probable GTP binding protein	39.317	363	1	17	51.2	0	323.31	n.a.	-0.610274	1.71846		-0.554226	1.61018		-0.796392	2.03853		129930000	61164000	58916000	101340000	51649000	37979000	110170000	56788000	47024000	113700000	49935000	35944000	93510000	48853000	37451000	61669000	34935000	21771000
sll0248	IsiB	flavodoxin	18.822	170	1	2	16.5	0	6.7331	n.a.	-0.0338944	0		-0.842051	0					7221300	0	768560	7482700	0	1743700	8003300	0	0	8401800	0	0	3303100	0	0	3418800	0	0
sll0250	CoaBC	pantothenate metabolism flavoprotein	43.419	402	1	5	14.2	0	3.568	n.a.	1.90319	0		1.37183	1.52152		0.3639	0		123850	98420	272810	584490	430310	146140	331400	100850	211680	2099900	584420	614110	0	0	207060	0	191310	286550
sll0253	Sll0253	hypothetical protein	20.143	179	1	1	10.6	0.0029375	2.3727	4										1681200	0	0	1955300	0	0	0	0	0	0	0	0	0	0	0	0	0	0
sll0254	Sll0254	probable phytoene dehydrogenase Rieske iron-sulfur component	71.843	650	1	10	19.5	0	73.643	n.a.	0.0418358	0.089847		0.152259	0.227408		-0.0155452	0.0379382		7517500	5345500	8201400	10819000	6545300	10750000	2464500	6066300	2069500	4705300	11793000	1733500	8562000	8308700	14258000	10488000	11247000	17854000
sll0257	Sll0257	hypothetical protein	17.735	157	1	3	24.8	0	10.804	n.a.	0.638273	2.88061		0.353028	1.08916		0.577897	1.69265		16621000	10519000	12440000	27746000	15150000	20515000	28472000	12450000	13417000	47974000	21670000	20381000	21195000	8319100	6966700	19378000	15559000	10247000
sll0258	PsbV	cytochrome c550	17.884	160	1	13	75	0	323.31	n.a.	-0.00478182	0.0191205		-0.242525	0.651707		-0.321567	0.796837		3706500000	1504000000	1128400000	3793000000	1590400000	1295500000	4359500000	2403600000	1222700000	5323400000	2942900000	1585700000	4431500000	2680500000	1135400000	5433100000	2468600000	1197200000
sll0260	Sll0260	hypothetical protein	49.227	448	1	8	30.4	0	151.9	n.a.	-0.257149	1.0194		-0.236454	0.765597		-0.226291	2.84634		6873700	1129600	1584500	6422300	1512300	1216000	4434900	1511700	1808500	6008800	1555700	1214500	4619000	1353500	0	4697600	944980	0
sll0263	Sll0263	unknown protein	27.311	239	1	4	20.5	0.00085324	2.7826	n.a.	0.84543	0					-1.20032	0		924110	221040	132620	359260	799150	640180	0	0	69808	0	0	129330	0	400090	0	0	224420	0
sll0267	Sll0267	unknown protein	173.63	1533	1	7	5	0	7.8939	n.a.	-0.131019	0.313228		0.358626	0.211287		0.032524	0		1286000	0	969340	1147800	0	674960	1721500	0	36247	1865800	0	75507	1827800	1014100	907170	1495000	1166200	1009400
sll0268	Sll0268	hypothetical protein	14.362	135	1	3	31.1	0	20.966	n.a.	0.198924	0.795857		0.0173016	0.0194782		0.116663	0.115123		21154000	18503000	13766000	37929000	13663000	12828000	29461000	14465000	8287400	82693000	15512000	8929800	6424100	12306000	10880000	22577000	12773000	14377000
sll0269	Sll0269	hypothetical protein	14.97	137	1	3	28.5	0.00085143	2.7551	n.a.				-0.700474	0					0	868440	0	0	959670	0	4885900	0	0	3665000	0	0	0	1778400	0	0	1255100	0
sll0271	NusB	N utilization substance protein B homolog	30.59	275	1	15	53.1	0	198.22	n.a.	-0.201608	1.00658		-0.340037	2.05705		-0.186453	1.39972		153640000	104840000	97367000	141350000	81928000	103050000	149030000	110120000	102090000	171950000	106140000	91098000	98351000	100370000	85867000	100790000	98914000	63404000	+	132
sll0272	Sll0272	hypothetical protein	15.78	141	1	6	56.7	0	323.31	n.a.	-0.0825637	0.603263		-0.229475	1.35876		0.136418	1.59075		484560000	182380000	218050000	531540000	204350000	247140000	547140000	352740000	192000000	649240000	378240000	214110000	839070000	343090000	274320000	1122900000	390810000	321220000
sll0274	Sll0274	hypothetical protein	21.473	196	1	8	44.4	0	221.61	n.a.	0.108069	0.350598		0.152571	0.457952		0.0911671	0.539517		172350000	81161000	78841000	174520000	109900000	128910000	187080000	106770000	80559000	261700000	171570000	125660000	233240000	118740000	87603000	296820000	138910000	112060000
sll0283	Sll0283	hypothetical protein	47.541	412	1	4	9.7	0	6.208	n.a.	-0.174826	0.240732		1.06674	0		-0.308262	0.309232		0	376820	1742800	0	662840	467300	0	165850	1386000	0	235400	2127800	1547000	1873600	926040	703170	2277700	368170
sll0284	Sll0284	hypothetical protein	64.697	579	1	8	15.2	0	9.7331	n.a.	0.507442	1.02334		0.453831	1.59604		0.246152	0.505613		1347500	1190700	1333700	1916000	2165900	2477900	2384000	1608100	446620	5857000	5500000	896610	3681800	2130800	718370	3473900	2961700	983070
sll0286	Sll0286	hypothetical protein YCF52	19.788	171	1	5	29.8	0	6.0119	n.a.	-0.226963	0.783997		-0.133998	0.398857		-0.0320158	0.110955		2423400	1541500	2422800	2286900	1602200	2367800	6297300	2988400	2402000	6062800	3094400	3401700	2290200	3216600	3318300	2564000	2857700	3073100
sll0288	MinC	septum site-determining protein MinC	26.841	247	1	8	41.3	0	51.091	n.a.	-0.186577	0.427116		-0.313517	0.654733		-0.330493	1.79672		28927000	47598000	43789000	33572000	67085000	74445000	26717000	46473000	39126000	122580000	142610000	42818000	26053000	24617000	34637000	62179000	90792000	39400000
sll0289	MinD	septum site-determining protein MinD	29.047	266	1	13	53.4	0	133.33	n.a.	-0.301181	0.878119		-0.109384	1.08695		-0.292239	1.39842		101960000	54745000	55448000	79991000	48742000	42978000	103440000	60316000	65635000	139810000	63551000	61763000	53871000	70050000	52068000	47635000	61101000	41945000
sll0290	Ppk	polyphosphate kinase	82.606	728	1	20	34.2	0	274.39	n.a.	0.43108	0.9322		0.799812	1.04043		0.162814	0.441598		18741000	7618400	6440100	18962000	7706000	4894000	24119000	7387700	7982000	34925000	9804000	9222200	9239100	7030800	8052000	11664000	6001700	3730200
sll0293	Sll0293	unknown protein	18.583	170	1	4	26.5	0	133.91	n.a.	-0.0997294	0.473543		-0.25678	0.474564		0.0379116	0.0995864		658650000	260060000	203840000	788370000	279680000	290560000	646180000	465960000	216930000	1034300000	421540000	279460000	514400000	344620000	275910000	615090000	407660000	332340000
sll0294	Sll0294	hypothetical protein	45.574	400	1	4	18	0.00084962	2.7076	n.a.	0.0673633	0		0.570074	0					0	83692	184840	0	80901	198450	0	1695700	39973	0	4721700	94630	0	0	64105	0	0	68103
sll0296	Sll0296	hypothetical protein	20.996	186	1	2	12.9	0	18.484	n.a.	-0.661127	0.991269		-0.429129	0		0.167974	0.194548		5536100	3214300	2633000	4238100	2101600	1626700	3521100	3163100	2127100	3290200	2479900	1912200	2716000	1816000	2637100	2448800	2530500	3679300
sll0298	Sll0298	hypothetical protein	23.345	210	1	2	8.6	0.0029424	2.4076	n.a.	0.470942	1.55905		0.263965	1.21952		0.855751	0		3490700	3160700	4193700	4575200	4413300	7127000	4713900	3404200	6404400	7096400	5574200	9078000	505770	2272100	2436800	807070	3318000	2944600
sll0300	RibC	riboflavin synthase alpha chain	24.378	226	1	4	34.1	0	23.857	n.a.	-0.684132	0		-0.424643	0.973529		-0.257252	0		10407000	0	535440	7213400	0	1630800	16802000	8957300	635760	15198000	8638600	1371700	5861100	0	1499200	5813000	0	1309300
sll0301	Sll0301	hypothetical protein	18.611	169	1	7	51.5	0	202.24	n.a.	0.119359	0.219913		0.137208	0.327224		0.103056	0.711176		122710000	46982000	41040000	131200000	62073000	77312000	137530000	102260000	46835000	184000000	169590000	74014000	171610000	89155000	69169000	239880000	116780000	85414000
sll0306	RpoD	RNA polymerase group 2 sigma factor	39.354	345	1	10	24.6	0	5.5555	n.a.	-0.609294	0.441583		0.155381	0.282433		-0.0143556	0.0491249		2085900	921150	1078200	1032900	185010	965990	3152400	1639700	1812800	5404100	1907300	2190600	3451300	597850	848370	2921200	563790	993180
sll0309	Sll0309	unknown protein	26.949	232	1	2	13.4	0.0080841	1.5288	n.a.				0.863463	0		0.0553346	0		0	0	0	0	0	0	0	485370	5181100	0	2301200	2820900	0	0	9160100	0	0	11585000
sll0312	Sll0312	probable oligopeptides ABC transporter permease protein	37.906	337	1	4	9.5	0	4.4197	n.a.	-0.442207	1.83508		0.0436824	0.138835		-0.201676	0.597154		2510600	1894300	1763500	2182100	2020600	1548900	1855000	1594100	2733100	2172400	2348500	3263500	270180	2074800	1920100	291430	1849500	1867600
sll0314	Sll0314	periplasmic protein, function unknown	35.444	314	1	17	52.9	0	323.31	n.a.	-0.626156	1.23931		-0.574684	1.41394		-0.481001	1.51744		245890000	110890000	109370000	152000000	76244000	92726000	281350000	162950000	118510000	238110000	135310000	111670000	279430000	158450000	146580000	230820000	129630000	115400000
sll0318	Sll0318	hypothetical protein	24.151	212	1	4	26.9	0	90.672	n.a.	-0.14094	0.621745		0.373203	0.720845		0.163568	0.689455		4881000	4163200	3108900	4675200	4240600	2371900	4681300	2373100	1213700	8085300	3187300	3019500	5671800	3168900	920800	6420200	3641600	788750
sll0319	Sll0319	periplasmic protein, function unknown	32.315	297	1	15	71	0	323.31	n.a.	0.32541	0.638023		0.0011108	0.0114754		0.339542	0.883413		308040000	140070000	183450000	401980000	198940000	306430000	393850000	284410000	142660000	578540000	414200000	204350000	243390000	159470000	110370000	362050000	212010000	142480000
sll0320	Rnd	probable ribonuclease D	24.403	217	1	11	50.7	0	323.31	n.a.	-0.0313412	0.543256		-0.0910129	0.332139		0.120599	0.624465		1437200000	1014700000	1051300000	159200000	143550000	106200000	1542700000	1062200000	72370000	170970000	151100000	87620000	1692700000	1043500000	750270000	294740000	130080000	114060000
sll0321	Sll0321	unknown protein	56.04	498	1	5	8.6	0	7.525	n.a.	1.6473	0.892504		-0.0313952	0.572024					437350	197200	125530	1145600	877480	613170	1071500	136260	511780	2315500	198160	1040700	0	0	0	0	0	0
sll0325	Sll0325	hypothetical protein	55.546	496	1	8	22	0	25.516	n.a.	-0.456362	1.34396		-0.104712	0.308329		-0.287203	0.366252		2083700	1260500	1102100	1986400	1058000	661940	2212400	1489500	1161800	2181600	1539600	1411200	226170	768560	1140200	264380	808620	575120
sll0329	Gnd	6-phosphogluconate dehydrogenase	52.873	482	1	17	40.5	0	323.31	n.a.	-0.45717	0.77149		-0.0988191	0.641359		-0.389001	1.04658		215470000	120190000	101800000	167920000	88421000	66565000	278700000	128620000	91499000	284140000	143370000	99895000	151970000	114240000	76421000	126670000	104100000	56861000	+	42
sll0335	Sll0335	hypothetical protein	53.732	481	1	12	27.2	0	86.104	n.a.	-0.660052	1.32039		-0.352468	1.86289		-0.500956	1.54563		10850000	4603000	3711500	10080000	4096900	3031300	9320800	4111500	2369800	12724000	4093800	2643400	3026700	3665700	967370	3077000	3804300	839410
sll0336	AccD	acetyl-CoA carboxylase beta subunit	36.396	326	1	15	51.5	0	160.12	n.a.	-0.17578	0.729198		-0.0484533	0.234001		-0.275426	1.0328		31793000	10198000	16296000	40771000	12236000	11585000	33159000	10742000	8045300	44462000	14347000	10369000	23226000	10319000	7408200	21392000	8870300	6206500
sll0337	SphS	phosphate sensor, two-component sensor histidine kinase	43.634	383	1	5	13.1	0	5.1261	n.a.	-0.716955	1.46476		-0.793028	1.22766		-0.519907	1.31311		536090	393330	478650	285960	303580	283590	947600	339350	152370	804720	250690	229600	806110	319500	435340	568220	327170	325570
sll0350	Sll0350	hypothetical protein	87.543	803	1	18	26.5	0	323.31	n.a.	0.617861	1.35114		0.46187	1.58028		0.588498	1.34034		16469000	10783000	7416600	22619000	13300000	12693000	19584000	11023000	9216000	32952000	18253000	13427000	14573000	8806500	9679900	26330000	12595000	11586000
sll0354	Sll0354	hypothetical protein	17.112	154	1	2	13.6	0.0072845	1.5674	n.a.										0	0	1591000	0	0	680460	0	1110800	1084000	0	1614700	1622100	0	0	0	0	0	0
sll0359	CyAbrB	CyAbrB, putative regulatory protein	14.082	128	1	15	84.4	0	295.42	n.a.	-0.405973	1.16792		-0.313377	0.617285		0.0524369	0.195449		3453200000	1449700000	1152200000	2228300000	1271700000	979230000	2895400000	1722000000	1092600000	2956100000	2002400000	941270000	2488500000	2029900000	1224300000	3270100000	2528300000	1207900000	+	5
sll0361	Sll0361	hypothetical protein	17.187	156	1	4	40.4	0	126.43	n.a.	0.495451	0.868429		0.153765	1.12937		0.278476	0.609396		17397000	7914500	12184000	22921000	9039900	15366000	25384000	9983100	9557300	37064000	14246000	15150000	16922000	10744000	12886000	28700000	14895000	14589000
sll0362	AlaS	alanyl-tRNA synthetase	96.14	877	1	30	40.6	0	323.31	n.a.	-0.122141	0.571173		-0.0676385	0.321619		-0.00876344	0.0148049		25652000	13625000	17028000	23771000	14163000	13283000	30068000	15863000	11002000	38557000	17985000	14321000	21319000	8249800	7876300	16833000	8595900	7505500
sll0364	Sll0364	hypothetical protein	16.505	139	1	1	5	0.0029399	2.3905	5	1.2655	0								7060000	2865200	1773700	7880300	5607900	3818100	6126300	1810800	0	11318000	3549100	0	2052700	3756400	652980	3489800	5342200	880490
sll0368	PyrR	uracil phosphoribosyltransferase	19.946	178	1	17	80.9	0	99.935	n.a.	0.183952	0.519064		-0.0117527	0.0377386		0.105048	0.521848		148130000	69316000	83331000	162610000	85293000	142720000	150430000	102360000	77490000	210360000	149840000	113710000	188430000	120270000	114770000	232760000	158010000	138720000
sll0370	CarB	carbamoyl-phosphate synthase, pyrimidine-specific, large chain	121.62	1105	1	47	46.2	0	323.31	n.a.	-0.275127	0.800326		-0.0923915	1.1665		-0.172357	1.15613		65086000	27833000	38307000	54378000	29297000	28018000	64383000	35740000	33053000	75519000	39068000	37447000	53824000	38416000	25545000	46933000	34434000	20764000
sll0373	ProA	gamma-glutamyl phosphate reductase	46.349	433	1	16	44.8	0	137.73	n.a.	-0.328659	1.79449		0.0780322	0.530098		-0.0599054	0.156732		44576000	22871000	16749000	30514000	22611000	14233000	24258000	20553000	16406000	38773000	24770000	18839000	50740000	17332000	11397000	40233000	18086000	9992300
sll0374	BraG or livF	urea transport system ATP-binding protein	27.424	249	1	10	48.6	0	269.6	n.a.	-1.12787	2.76955		-0.957742	1.70874		-1.02333	1.79283		48535000	27705000	27125000	22619000	15991000	14239000	57908000	32140000	24343000	43724000	24422000	16671000	29428000	32484000	23845000	17960000	19570000	12362000
sll0376	Sll0376	unknown protein	11.372	101	1	3	31.7	0	29.6	n.a.	-0.0140625	0		-0.448981	0					3346200	3282400	4864900	3259300	2627800	4705300	8579600	1402800	1680800	9841400	513920	2726600	2252000	0	0	1695700	0	0
sll0377	Mfd	transcription-repair coupling factor	130.48	1162	1	26	25.2	0	77.793	n.a.	-0.633616	2.2201		-0.315814	2.44545		0.391835	0.409841		7585700	3432200	2888000	6786600	3355000	3520600	4711300	5651400	2739200	6121700	10759000	3925200	5799700	2911600	3270200	6868700	3023400	3774800
sll0379	LpxA	acyl-[acyl-carrier-protein]--UDP-N-acetylglucosamine o-acyltransferase	32.073	295	1	10	45.4	0	93.642	n.a.	-0.0726765	0.120406		0.118599	0.639123		-0.13705	0.264781		16216000	9327500	9810000	17223000	8780500	6760700	14995000	5742200	4611700	31317000	10752000	7369100	9595300	5550700	3757000	9738600	6100100	2829700
sll0380	RfbW	probable glycosyltransferase	41.173	365	1	3	11.5	0	17.158	n.a.				0.529671	0		-0.497308	0.13634		261300	181320	0	496710	277990	0	0	508130	0	0	757090	0	3655200	600580	264250	1136800	745800	276330
sll0381	Sll0381	hypothetical protein	30.985	294	1	6	22.8	0	231.52	n.a.	-0.12589	0.39815		-0.0485291	0.677745		-0.210911	0.414213		77592000	64576000	74857000	85236000	80068000	71876000	124580000	98121000	91624000	164320000	105550000	108720000	88693000	19418000	50771000	79371000	24567000	41855000
sll0382	Sll0382	hypothetical protein	18.414	176	1	1	10.2	0	21.665	6				0.0603242	0		-0.533785	0		32660000	5580000	1037300	38748000	10510000	563780	20695000	1154400	0	30827000	1328000	0	1622700	1230300	0	2246900	1419800	0
sll0385	Sll0385	ATP-binding protein of ABC transporter	30.854	284	1	1	3.9	0.00085507	2.8325	7										0	452580	300230	0	329370	566020	0	0	408940	0	0	121760	0	0	0	0	0	0
sll0394	Sll0394	unknown protein	22.731	208	1	3	20.7	0	183.18	n.a.	0.283824	0.520906		0.125384	0.379349		0.122714	0.405056		54014000	28774000	23152000	74720000	38290000	37714000	68921000	33008000	40566000	117930000	46416000	61043000	86024000	54547000	33486000	131640000	49657000	43076000
sll0395	Sll0395	phosphoglycerate mutase	23.752	212	1	17	80.2	0	232.77	n.a.	-0.191746	0.668239		-0.398441	1.72875		-0.199099	0.958579		294160000	105330000	118160000	246580000	105440000	129440000	297710000	145330000	132900000	312900000	171710000	113200000	190100000	239040000	144160000	207310000	213390000	138100000
sll0396	Sll0396	two-component response regulator OmpR subfamily	25.97	224	1	10	40.6	0	42.539	n.a.	0.160709	0.288391		-0.0400172	0.297239		0.10077	0.581176		20600000	5732300	6832500	34355000	6396900	15365000	27226000	14131000	7554200	80116000	36055000	11730000	51536000	14147000	18806000	44365000	25389000	23165000
sll0400	Sll0400	hypothetical protein	18.27	164	1	4	32.9	0	112.22	n.a.	0.448454	0.583326		-0.268871	0.561109		0.108056	0.339069		110370000	47541000	40449000	112110000	76937000	74280000	77800000	76314000	35838000	97876000	130490000	58261000	182320000	65629000	49232000	244870000	86573000	76167000
sll0401	GltA	citrate synthase	44.422	394	1	18	46.4	0	290.67	n.a.	-0.323264	0.929661		-0.210199	2.15987		-0.348761	1.26186		80055000	31086000	34052000	81606000	33404000	35262000	57492000	31312000	25821000	74726000	41933000	32223000	46507000	40580000	27736000	52685000	47722000	29579000
sll0402	AspC	aspartate aminotransferase	42.352	389	1	18	60.4	0	323.31	n.a.	-0.302886	0.719286		0.0630514	0.877029		-0.0433659	0.155091		126060000	63108000	48354000	321200000	117750000	96538000	122520000	69939000	58361000	448750000	187530000	153820000	127510000	83020000	64549000	368530000	150080000	73573000
sll0403	Sll0403	unknown protein	16.268	140	1	1	8.6	0.0057026	1.7026	8										0	0	0	0	0	0	0	0	0	0	0	0	0	1501900	0	0	407650	0
sll0404	GlcD	glycolate oxidase subunit GlcD	53.032	492	1	11	26.2	0	55.03	n.a.	0.152731	0.379637		0.403512	0.727918		0.478195	1.52213		5576600	3691100	6312200	7616600	5685900	6254500	5205000	1966700	3705500	13034000	6993200	5774600	7640200	4208100	3749100	11339000	7745000	4875800
sll0406	Sll0406	unknown protein	18.248	161	1	5	38.5	0	15.703	n.a.	0.407083	1.01288		0.125434	0.354315		0.489047	2.17356		4910200	2747200	2293100	6536300	4087200	4041200	1380800	5875000	3692900	3553900	9880400	4849800	4185900	870780	1958400	6086100	1717900	2913200
sll0408	Sll0408	peptidyl-prolyl cis-trans isomerase	43.909	402	1	23	52	0	323.31	n.a.	-0.562757	1.89615		-0.55876	2.21499		-0.679144	1.72768		640700000	336670000	419180000	476360000	286740000	332130000	832910000	422620000	393410000	836480000	408900000	356850000	799670000	425710000	445180000	603280000	325540000	265540000
sll0410	Sll0410	hypothetical protein	18.873	166	1	8	41.6	0	30.801	n.a.	-0.558409	1.16491		-0.553248	1.03561		-0.0860788	0.587214		27428000	14421000	18124000	19521000	11123000	14245000	27407000	22125000	16965000	26071000	23413000	10873000	34987000	22080000	28729000	39155000	23634000	27580000
sll0412	Sll0412	hypothetical protein	47.506	419	1	6	12.6	0	3.9316	n.a.							0.311038	0		1425800	875580	860640	1320900	1066400	621150	1459700	975610	1045000	2244400	1047400	1191300	931840	747710	758700	1117600	964040	714950
sll0413	Sll0413	hypothetical protein	23.086	207	1	5	21.7	0	31.219	n.a.	-0.569552	1.74626		-0.757193	1.47501		-0.46991	1.74494		44815000	26572000	29047000	26176000	20061000	23712000	40590000	36913000	29111000	39371000	31150000	17209000	47739000	33546000	20636000	36813000	28617000	19913000
sll0414	Sll0414	hypothetical protein	31.501	286	1	12	46.2	0	273.52	n.a.	-0.207693	0.412783		0.00878034	0.00937742		-0.226591	0.734027		25697000	18625000	18172000	27155000	17936000	12115000	28420000	18405000	10245000	49281000	24497000	9910400	13575000	20197000	11145000	15555000	18641000	9436900
sll0415	Sll0415	ATP-binding protein of ABC transporter	39.5	354	1	8	20.3	0	18.134	n.a.	-0.40739	1.8373		-0.127095	0.594221		-0.267413	1.21628		37096000	8249200	7544400	33763000	9367000	5064500	28881000	11564000	10360000	42003000	15748000	12542000	10326000	21212000	10817000	10535000	19330000	9851800
sll0416	GroL2	60 kDa chaperonin 2, GroEL2, molecular chaperone	57.774	552	1	46	69.4	0	323.31	n.a.	-0.551978	1.33656		-0.485386	1.67481		-0.511269	1.94927		2041100000	879620000	1099600000	2585800000	1459600000	1642200000	2134800000	1042800000	1482700000	4261900000	2409600000	1635800000	1636900000	810370000	678880000	2363300000	1547500000	1429000000
sll0418	Sll0418	2-methyl-6-phytylbenzoquinone methyltransferase	34.947	318	1	7	23.9	0	22.851	n.a.	-0.685573	1.17339		-0.559831	1.99979		-0.667014	1.30125		8811600	7578200	5708900	4188400	46058000	32524000	9300300	5063500	3706500	7758200	36686000	2944900	7546700	6121800	6709600	5570200	3563600	4153100
sll0419	Sll0419	unknown protein	16.652	154	1	1	9.1	0.0016849	2.442	9	-0.354298	0								4369000	0	652000	3640200	0	0	0	0	0	0	0	0	0	0	0	0	0	0
sll0420	UreB	urease beta subunit	11.382	105	1	8	50.5	0	27.839	n.a.	0.379275	2.56489		0.168742	0.594142		0.313735	1.03026		242800000	99823000	89742000	285030000	120740000	123140000	176880000	108870000	77179000	432890000	161990000	107840000	228790000	158270000	144280000	318490000	178310000	157060000
sll0421	PurB	adenylosuccinate lyase	48.42	431	1	21	49	0	236.14	n.a.	-0.183294	0.524728		-0.0153189	0.0433116		-0.15329	1.52848		59825000	40431000	34932000	64965000	40003000	27109000	74685000	35392000	23742000	102260000	46246000	32321000	64028000	45708000	30016000	67884000	46009000	26253000
sll0422	Sll0422	asparaginase	34.894	329	1	19	63.5	0	323.31	n.a.	0.357057	1.80964		0.179812	1.06817		0.224523	1.24311		230490000	109560000	95539000	306790000	157200000	154660000	225830000	112610000	107780000	373750000	193370000	161850000	225200000	118800000	82789000	327320000	163420000	106970000
sll0424	Sll0424	hypothetical protein	59.38	534	1	4	9.4	0	3.9419	n.a.										381080	0	636570	0	0	699120	111970	76682	0	162570	51881	0	0	0	0	0	0	0
sll0426	Sll0426	unknown protein	13.331	120	1	3	43.3	0	18.37	n.a.	0.359576	0.410917		0.348788	0.866388		0.394496	2.41281		6929800	22357000	14584000	5773000	28236000	23917000	19239000	22760000	26404000	30805000	35260000	41254000	16297000	19260000	17817000	25464000	25509000	24037000
sll0427	PsbO	photosystem II manganese-stabilizing polypeptide	29.911	274	1	16	68.2	0	323.31	n.a.	-0.355761	1.08678		-0.398756	1.57906		-0.514197	2.47553		3002900000	1491100000	1788000000	2584900000	1480600000	1596600000	3314200000	2081800000	1272300000	3838200000	2187500000	1341700000	3472900000	2142800000	1522600000	3141200000	1784500000	1052400000
sll0428	Sll0428	unknown protein	40.262	350	1	3	9.7	0	3.931	n.a.										216210	0	0	502900	0	0	267950	0	0	568250	0	0	0	0	0	0	0	0
sll0430	HtpG	HtpG, heat shock protein 90, molecular chaperone	75.029	658	1	34	56.2	0	323.31	n.a.	-0.613503	2.4157		-0.642758	2.91002		-0.580374	0.788205		247710000	91395000	78604000	154230000	61186000	79788000	172690000	97073000	57892000	151460000	89777000	51010000	126620000	57650000	39647000	68023000	50333000	37357000
sll0431;slr0352;slr1357;slr1075;sll1397;sll1998;sll1256;sll1436;slr0704;slr1715;slr0230;sll0200;slr2112;slr7104;slr1524;sll0699;slr1936;slr0856;sll1983;slr8045;sll8043;sll0650;ssr1175	Ssr1176;Ssr1175;Slr2112;Slr1524;Slr1357;Slr0856;Slr0352;Sll1998;Sll1930;Sll0650;Sll0200;Sll0431;Sll0699;Sll1256;Sll1397;Sll1436;Sll1983;Slr0230;Slr0704;Slr1075;Slr1715;Slr1936;Slr7104	putative transposase [ISY100v: 3095975 - 3096319, join 3097194 - 3097362, join 3098314 - 3098743];putative transposase [ISY100o: 1626093 - 1627038];putative transposase [ISY100u(partial copy): 1616832 - 1617509];putative transposase [ISY100c: 1098251 - 1099197];putative transposase [ISY100l: 1346125 - 1347070];putative transposase [ISY100e: 2443927 - 2444873];putative transposase [ISY100d: 162369…	32.749	282;282;282;282;282;282;119;119;282;119;282;119;119;119;171;119;119;119;119;119;119;119;94;164;164;164;164;164;164;164;97;164;164;164;164;164;164;164	38	6	21.6	0	7.5867	n.a.	0.0249843	0.0218097		-0.174953	0.289871		0.0647449	0		3992300	3837600	2798700	5232300	4029800	2347000	3262100	2104800	2882300	5365700	2562800	2924400	2233300	4062300	552000	3060000	4696600	354100
sll0436	Sll0436	hypothetical protein	17.447	151	1	7	44.4	0	25.223	n.a.	0.574368	0.92943		-0.0698776	0.275028		0.128765	0.734545		13731000	2095000	3189200	17680000	2188900	7675700	15643000	5324800	5176400	28516000	8582800	7319100	21451000	8147700	8211900	39063000	9869700	10065000
sll0441	Sll0441	unknown protein	53.885	460	1	9	17.8	0	47.292	n.a.	-0.237649	0.928639		-0.094829	0.448791		0.0130346	0.0220648		7958800	3802700	4835600	7458400	4288100	4527300	6716000	3856700	3197400	8401000	5308000	3741300	4078500	11754000	2607300	3430300	19596000	2308500
sll0443	Sll0443	unknown protein	51.061	469	1	14	35.2	0	164.4	n.a.	-0.0872401	0.188745		-0.227354	0.432227		0.0096692	0.0216208		9902500	5594900	5903400	9872300	5541200	3882100	12765000	4681500	5384600	15115000	6452400	5377700	8208000	11228000	5805400	12258000	6292300	3812300
sll0444	Sll0444	unknown protein	18.332	167	1	2	6.6	0.005733	1.8207	n.a.	0.588805	0		1.15186	0		0.42825	0		3522100	2202000	1538800	4152200	4193400	3306300	3516600	1553000	0	6749600	4471500	0	698140	1530100	924680	829390	3527200	1110000
sll0445	Sll0445	unknown protein	54.394	495	1	9	21	0	50.3	n.a.	0.0401368	0.060647		0.398735	1.64962		0.0989257	0.330795		13581000	4424800	5914500	9487200	5676200	4403000	11612000	16639000	8652300	20277000	6194600	11250000	4438800	7168600	2158600	4545500	6850400	2470700
sll0446	Sll0446	unknown protein	120.98	1072	1	30	34	0	252.82	n.a.	0.113043	0.279924		0.20776	0.416127		0.221579	0.239148		8656900	3446600	6782700	14887000	4774900	5907400	10911000	2167800	2627400	18404000	3685700	5573800	5573800	2072300	1854100	9044100	3407700	1880700
sll0447	Sll0447	unknown protein	28.065	241	1	6	31.1	0	35.095	n.a.	-0.262286	0.698261		-0.351934	0.79794		-0.361047	0.456931		7186100	912100	1806000	5300800	1212000	1216100	2964300	688510	1114500	4650500	792350	1042200	4103500	848560	1914800	3747800	1148600	576980
sll0448	Sll0448	unknown protein	45.112	401	1	2	4.2	0.0068966	1.6272	n.a.				-0.116927	0					171800	0	415950	183850	0	408330	1127300	0	0	1912300	0	0	0	0	0	0	0	0
sll0449	Sll0449	unknown protein	42.661	372	1	2	7	0.00043346	3.3237	n.a.	-0.572051	0		-0.583398	0					361450	131140	200140	223810	81141	63631	473100	129270	159590	435600	69860	95313	319780	0	138750	137680	0	96865
sll0450	NorB	cytochrome b subunit of nitric oxide reductase	81.292	736	1	4	6.8	0.00085837	2.9406	n.a.	-0.229941	0								18507000	0	0	14927000	0	0	0	0	128030	0	0	224940	1662700	0	0	1487000	0	0
sll0451	Sll0451	hypothetical protein	17.612	154	1	5	32.5	0	47.995	n.a.	-0.0408792	0.513943		0.0160929	0.0303131		-0.105038	0.145773		28956000	13038000	10309000	16968000	7975300	8003900	1808200	17155000	3396500	2376100	10494000	3368700	21853000	18432000	10491000	9609100	11186000	7516800
sll0454	PheS	phenylalanyl-tRNA synthetase alpha chain	37.124	331	1	19	51.4	0	323.31	n.a.	-0.309594	2.89008		-0.364478	1.03165		-0.390374	1.40848		155050000	90719000	75631000	136680000	91448000	63703000	139240000	98316000	79543000	174940000	124830000	67001000	125580000	91180000	69905000	134940000	81692000	49819000
sll0455	Hom	homoserine dehydrogenase	45.486	433	1	13	27.7	0	73.736	n.a.	-0.292681	1.18169		-0.123068	0.825289		-0.668759	2.06291		25520000	8883100	11097000	20083000	9435600	9216600	22087000	11288000	7745700	20636000	9879800	10448000	17818000	17703000	11282000	14583000	9992800	8239900
sll0456	Sll0456	hypothetical protein	37.436	333	1	7	28.8	0	38.925	n.a.	-0.102749	0.35241		0.124673	0.311752		-0.208471	0.911941		2442400	2531400	3882300	2451400	3090500	3392000	4602000	2441000	1489100	7681500	3119300	4798600	4799300	2586900	2113700	5061000	1857700	2005000
sll0459	UvrB	excinuclease ABC subunit B	76.848	669	1	13	18.2	0	22.68	n.a.	-0.175242	0.60118		0.0378973	0.168874		0.233599	0.21258		1741700	1016700	642940	1478100	777610	294790	1611100	734190	179350	2236700	842300	311200	227680	298330	104420	239000	497190	123730
sll0461	Sll0461	gamma-glutamyl phosphate reductase	45.772	420	1	10	28.1	0	58.674	n.a.	-0.328302	0.873653		0.0708771	0.17601		-0.349412	1.353		14643000	4475500	3888600	10071000	4583800	2609400	10727000	4252200	3024100	14903000	5011400	4326500	13802000	9503200	4896200	9253500	8133300	3620800
sll0467	QueA	S-adenosylmethionine:tRNA ribosyltransferase-isomerase	41.186	366	1	8	28.7	0	159.7	n.a.	-0.327171	1.36364		-0.0520886	0.586743		-0.253143	1.16955		7800300	1326400	4741800	6973800	1205200	3401800	5804900	2183900	1530400	7270300	3092100	2095800	1511400	1875300	1124000	1273800	1921600	1035700
sll0469	Prs	ribose-phosphate pyrophosphokinase	36.395	333	1	13	48.9	0	323.31	n.a.	-0.0515815	0.0901426		0.162871	0.557677		-0.35858	1.03187		47580000	21524000	29112000	52422000	28818000	21919000	30003000	19513000	25133000	55762000	27951000	33038000	30141000	32271000	21881000	25227000	34965000	18747000
sll0470	Sll0470	hypothetical protein	20.719	186	1	4	28	0	223.04	n.a.	-0.0718972	0.0906313		0.210109	0.414066		0.194866	1.20656		527660000	42833000	72641000	555060000	43005000	95771000	309690000	79424000	31853000	477210000	136820000	47671000	335970000	83694000	13589000	430970000	114840000	20070000
sll0471	Sll0471	hypothetical protein	76.398	684	1	21	34.4	0	323.31	n.a.	0.22622	0.410691		0.0764183	0.22884		0.149317	0.578663		33317000	14191000	10873000	32456000	17938000	17842000	30791000	15591000	11527000	41978000	24710000	14871000	23869000	17901000	10586000	25902000	20717000	12646000
sll0480	DapL	probable aminotransferase	45.087	412	1	24	63.1	0	323.31	n.a.	-0.529949	2.00391		-0.208887	0.94569		-0.31894	1.28338		304480000	177450000	167410000	225850000	151320000	112100000	257450000	176620000	119400000	338580000	207400000	126000000	226300000	145750000	103930000	177210000	138830000	78720000
sll0482	Sll0482	unknown protein	42.959	385	1	6	15.6	0	6.7972	n.a.				-0.151074	0		-0.133337	0		318930	0	0	148810	0	0	1582200	0	125550	1959800	0	131800	937140	261730	0	971560	422040	0
sll0484	Sll0484	ATP-binding protein of ABC transporter	26.671	245	1	6	27.8	0	36.608	n.a.	-0.711481	1.02903		-0.462595	0.347882		-0.036037	0.0440358		2787700	367520	6916300	1976500	0	2586200	0	900230	659120	0	564500	689940	1308200	16493000	746970	1744500	3709800	669420
sll0485	Sll0485	two-component response regulator NarL subfamily	34.124	299	1	2	7	0	4.7767	n.a.				-0.486307	0		-0.306662	0		702240	0	194010	561720	0	497590	2390900	259050	228470	2593100	640440	482530	1000800	273190	250210	948640	476470	173070
sll0486	Sll0486	circadian clock protein KaiB homolog	11.657	102	1	5	45.1	0	39.13	n.a.	0.410762	2.87009		-0.0382184	0.653376		0.445696	1.63614		20568000	10102000	10631000	22008000	12630000	14332000	37432000	10274000	12192000	36386000	14092000	12453000	33877000	9111500	13061000	41950000	13689000	18381000
sll0487	Sll0487	hypothetical protein	45.847	402	1	9	20.9	0	48.128	n.a.	-0.002096	0.00364528		0.395001	0.942761		-0.0941243	2.63356		18931000	17986000	19564000	27174000	28062000	17157000	12476000	20556000	11299000	28295000	44680000	18086000	13400000	21164000	10370000	19005000	31866000	11255000
sll0488	Sll0488	hypothetical protein	22.628	203	1	1	5.4	0	3.8238	10				-0.242345	0					4025100	1468800	1805000	3238400	1438900	2382900	7921700	2342700	0	7472700	2719200	0	4503100	3155200	1620900	6014500	2674900	975540
sll0489	Sll0489	ATP-binding protein of ABC transporter	37.931	342	1	8	28.7	0	90.513	n.a.	-0.22451	1.19741		0.0064562	0.0258486		-0.389706	1.28764		14524000	5820100	7636000	10149000	4935200	5511500	10400000	4929100	5279200	13474000	5585200	6184700	7115400	9860300	8266800	5331800	9079900	7145100
sll0493	Sll0493	hypothetical protein	25.169	228	1	13	49.1	0	105.71	n.a.	-0.401263	0.599109		-0.785941	1.87195		-0.191706	2.22148		44701000	40669000	37219000	32287000	29072000	27575000	68943000	53764000	24943000	41837000	36572000	20604000	34356000	34796000	18083000	32778000	32330000	18220000
sll0495	AsnS	asparaginyl-tRNA synthetase	58.045	513	1	23	40.4	0	150.86	n.a.	-0.232981	0.839315		-0.23542	0.789375		-0.351936	1.47609		32275000	17188000	19452000	21426000	16672000	14718000	26326000	15507000	14777000	33966000	15521000	16526000	29626000	19030000	14829000	23103000	17661000	12140000
sll0497	Sll0497	hypothetical protein	31.477	275	1	10	34.5	0	102.24	n.a.	-0.681118	2.07393		-0.691202	1.75938		-0.800469	2.05349		14509000	8766900	7456300	8835900	5127900	5335400	22537000	12474000	6528000	17313000	9216000	4562100	20575000	10444000	12226000	13945000	6525900	4645700	+	119
sll0498	Sll0498	hypothetical protein	16.655	150	1	2	18	0.00043141	3.1181	n.a.				0.305445	0		-0.31285	0		2250900	0	2616100	1787400	0	931680	1950900	1208200	488140	4762000	1917900	464400	2486600	0	989350	2215200	0	432450
sll0499	Sll0499	hypothetical protein	104.85	948	1	21	25.1	0	127.84	n.a.	0.43941	0.801739		0.208947	0.36662		0.244507	0.752754		7961900	3750900	3537000	11433000	5613700	5808900	14162000	6026100	3136300	23420000	12038000	5277100	8154000	4779500	5752600	13557000	6373600	5560000
sll0502	ArgS	arginyl-tRNA-synthetase	65.212	584	1	24	44.7	0	193.5	n.a.	-0.321956	1.03377		-0.0291093	0.150679		-0.22713	1.81374		460900000	390570000	302190000	608290000	551980000	651180000	390980000	366420000	369180000	633340000	710870000	584320000	481500000	403520000	274800000	578910000	561810000	420360000
sll0504	LysA	diaminopimelate decarboxylase	50.847	469	1	17	45.6	0	323.31	n.a.	0.259221	0.455895		-0.0408602	0.0392802		0.148802	0.207392		110650000	60072000	44973000	149410000	59916000	62238000	51585000	45006000	33136000	73801000	69253000	26019000	74429000	39701000	27714000	56272000	57302000	31928000
sll0505	Sll0505	hypothetical protein	33.599	303	1	6	23.8	0	17.24	n.a.	0.0186388	0.0319055		0.0911717	1.15624		0.0132833	0.0166653		1583700	1270200	1795200	1905800	1696400	1690200	2422500	912180	773030	3630200	1616100	1022200	1646000	1473700	799260	1895000	1862000	761880
sll0506	UppS	undecaprenyl pyrophosphate synthetase	28.823	249	1	6	24.9	0	36.365	n.a.	-0.428303	0.855395		-0.106191	0.350832		-0.488396	1.68134		13801000	3869100	4899300	11061000	4059400	5784200	9239000	4152700	3265100	8512100	6162500	5080200	5483300	7411600	4684900	4322900	7561200	4081100
sll0507	Sll0507	probable cation transporter	45.305	387	1	4	9	0	8.7742	n.a.	-0.0817607	0.179672		-0.0804102	0.188392		-0.257598	1.30603		954890	497270	693900	1142200	612790	499350	2096500	352660	659550	2529600	375290	772990	2095500	611990	231930	1748700	538740	400840
sll0508	Sll0508	unknown protein	19.582	170	1	5	32.4	0	120.23	n.a.	-0.0866917	0.383866		-0.133574	0.366648		-0.118378	0.483758		15448000	4991500	4112900	12626000	6514800	6094500	15010000	6061300	4886500	17504000	7385600	4737200	17582000	7016600	4892000	19287000	6032600	4287200
sll0509	Sll0509	similar to 5',5'''-P-1,P-4-tetraphosphate phosphorylase II	33.898	302	1	6	18.2	0	13.975	n.a.	-0.462898	1.72446		-0.193412	0.535539		-0.758908	1.51087		2772700	1954500	2993600	2246100	1777500	1744200	2238600	3043500	1214500	2964800	2395900	1622100	1353000	6388400	3393600	663080	2991800	2127100
sll0513	Sll0513	hypothetical protein	31.151	277	1	9	34.7	0	39.421	n.a.	-0.0400363	0.0764107		-0.110911	0.279366		1.00011	0.55234		4180100	5223300	6087900	11601000	8491000	8069300	2893800	2532900	2578200	5742500	3287500	2358700	0	960210	1553300	0	1933600	3802100
sll0517	RbpA	putative RNA binding protein	10.962	101	1	7	29.7	0	6.3794	n.a.	1.62501	0.876502		2.16707	0		1.8635	0		6920600	3621600	1146300	22988000	12877000	2583900	2493300	247850	253780	9127800	704340	504310	566370	521680	0	3818300	2541800	0
sll0518	Sll0518	unknown protein	43.118	385	1	15	37.9	0	106.21	n.a.	0.0650694	0.500687		0.423241	3.07504		0.185219	0.700067		57990000	38619000	32520000	63361000	39984000	27641000	52849000	31979000	28558000	92194000	45969000	41219000	32249000	31486000	24726000	42313000	42050000	22724000
sll0519	NdhA	NADH dehydrogenase subunit 1	40.548	372	1	6	15.3	0	56.828	n.a.	-0.393645	0.4902		-0.234486	0.367898		0.124268	0.199579		17510000	23497000	26647000	17985000	25192000	16487000	47613000	26423000	44895000	70960000	42272000	47331000	66904000	41968000	37956000	93112000	71340000	28677000
sll0520	NdhI	NADH dehydrogenase subunit NdhI	22.15	193	1	16	69.4	0	194.95	n.a.	-0.524193	1.47879		-0.686323	2.29643		-0.409992	1.39821		504360000	253520000	327680000	340150000	221090000	236820000	561440000	428150000	344090000	487830000	387460000	270980000	1147300000	761090000	664510000	1076900000	713450000	517270000
sll0521	NdhG	NADH dehydrogenase subunit 6	21.522	198	1	3	15.7	0	20.812	n.a.	-0.0403807	0.0577192		0.2169	1.19433		0.160161	1.26471		109010000	55153000	72679000	96257000	71515000	56496000	196230000	157320000	106770000	335630000	247730000	158360000	519370000	193630000	103820000	761650000	322050000	144480000
sll0524	Sll0524	hypothetical protein	47.478	447	1	10	27.7	0	215.28	n.a.	-0.372803	2.24672		-0.178254	1.15591		-0.421965	1.5017		29609000	25896000	18069000	20344000	22114000	12731000	40556000	12197000	20648000	47750000	14827000	24308000	12244000	22130000	20299000	10068000	13122000	16341000
sll0525	Sll0525	hypothetical protein	15.113	131	1	2	16.8	0	5.535	n.a.	0.72927	0		-1.19995	0					1325000	0	877120	1217800	0	2855800	1902500	0	2614900	1098800	0	1982800	294050	0	1245500	220990	0	2894400
sll0528	Sll0528	hypothetical protein	40.465	379	1	3	7.7	0	6.3278	n.a.	0.369685	0.234401					-1.76891	0		1832800	793560	0	2411600	922940	0	824910	0	0	543010	0	0	0	2556700	110520	0	1398800	85464
sll0529	Sll0529	hypothetical protein	78.316	731	1	27	52.9	0	323.31	n.a.	-0.473805	2.20446		-0.554782	1.46515		-0.269318	2.51654		262250000	119660000	115460000	218320000	99574000	91838000	318600000	121320000	91069000	358230000	104290000	93649000	495540000	158570000	92333000	479050000	148280000	99825000
sll0533	Tig	trigger factor	52.61	471	1	33	56.3	0	323.31	n.a.	0.241592	1.21222		-0.079626	0.272041		0.136908	0.499679		565620000	340170000	280750000	660430000	430600000	387470000	530370000	385430000	272950000	765280000	582820000	310600000	404380000	284360000	184690000	442720000	403320000	239750000
sll0534	ClpP2	ATP-dependent Clp protease proteolytic subunit 2	24.823	226	1	8	42.5	0	237.7	n.a.	-0.322852	0.513278		-0.713535	2.02614		-0.237269	1.11558		446890000	81352000	82432000	287010000	69980000	86425000	405630000	150690000	107700000	366260000	147540000	76631000	535370000	139790000	65651000	506450000	142670000	64228000
sll0535	ClpX	ATP-dependent Clp protease ATPase subunit	49.298	445	1	14	34.8	0	107.93	n.a.	-0.12631	0.305761		0.217686	1.42928		0.238051	0.522952		6951400	3318900	3316900	6175800	4046400	2344900	5516800	1700100	1560300	9045400	2115500	2310500	5062300	1824000	514470	5116600	2452400	794580
sll0540	Sll0540	phosphate-binding protein PstS homolog	32.534	307	1	9	51.1	0	263.2	n.a.	0.102139	0.316069		0.100903	0.130265		-0.0488958	0.183333		23219000	9008200	7230000	20013000	10936000	12884000	28438000	9632300	6596900	34667000	14350000	14296000	15238000	11943000	14740000	20766000	11884000	16594000
sll0541	DesC(des9)	acyl-lipid desaturase (delta 9)	37.203	318	1	2	8.2	0	7.8836	n.a.	0.0343565	0		-0.0312235	0		-0.402531	0		5351000	1303900	1366100	5581300	1513200	1019700	8593300	892300	612360	11699000	1124600	1655900	2430000	418940	0	1982100	653990	0
sll0542	AcsA	acetyl-coenzyme A synthetase	73.051	653	1	28	50.2	0	323.31	n.a.	-0.11382	0.368911		0.112195	0.195136		-0.229969	0.72105		45232000	21950000	21034000	42171000	27714000	20927000	44295000	18815000	16547000	61455000	23949000	24916000	32896000	23985000	14932000	29074000	26127000	16653000
sll0546	Sll0546	probable translation initiation factor	11.933	111	1	3	27	0.00085911	3.0022	n.a.				1.08944	0.380824					2007700	0	1251000	1801600	0	1143400	1692700	3232200	3344600	1773000	4956300	10998000	0	0	212520	0	0	2777000
sll0547	Sll0547	unknown protein	24.811	220	1	5	26.8	0	11.178	n.a.	0.492137	0.761937		0.228934	0.520716		0.283626	0.875559		9140000	3824000	4978600	13984000	7063000	6399000	6500800	3013100	2752300	10863000	4883600	3548900	3554700	3247800	2391100	4477400	3890800	2774100
sll0549	Sll0549	hypothetical protein	28.207	249	1	6	24.9	0	11.063	n.a.	-0.10436	0.193594		-0.319195	0.461294		-0.320678	0.263182		6452300	1687100	1459200	7377000	2026000	1348100	4221000	2248800	1034100	7041000	2443600	1031000	2794100	2129700	0	2477300	1159800	0
sll0550	Dfa1	flavoprotein, Flv3	63.505	573	1	26	48.5	0	323.31	n.a.	-0.184166	2.60602		0.153192	0.563749		0.0676055	0.520924		53865000	24541000	27487000	48541000	30434000	24829000	68285000	26244000	18600000	122380000	43530000	29805000	79143000	61558000	26182000	89155000	78972000	35405000
sll0553	Sll0553	hypothetical protein	33.806	306	1	9	34.6	0	155.46	n.a.	-0.762283	1.44636		-0.806183	3.42677		-0.767888	1.74586		101250000	33759000	34970000	51983000	20779000	23506000	106960000	30859000	42073000	83766000	26911000	38410000	90499000	76489000	51898000	91371000	49106000	27257000
sll0554	FtrC	ferredoxin-thioredoxin reductase, catalytic chain	13.39	118	1	5	29.7	0	71.221	n.a.	-0.478494	0.665877		0.0196223	0.0495272		-0.615411	0.474091		98982000	56881000	37582000	85151000	59250000	38976000	67186000	55794000	38467000	101470000	93754000	54375000	156380000	102440000	54996000	142640000	93957000	62694000
sll0555	Sll0555	methionine aminopeptidase	30.344	280	1	3	13.6	0.00043122	3.1007	n.a.										0	0	0	0	0	0	0	0	0	0	0	0	0	0	0	0	0	0
sll0556	Sll0556	Na+/H+ antiporter	67.36	631	1	3	5.5	0	6.1224	n.a.	-0.467912	0		0.459462	0.495786		-0.252707	0		290360	198810	288770	365360	150670	238580	770840	125550	172510	1176700	284290	261860	1333500	109680	90962	1002200	252270	159130
sll0558	Sll0558	hypothetical protein YCF53	26.465	233	1	11	52.4	0	307.63	n.a.	-0.470048	1.80906		-0.528839	1.76732		-0.443066	1.16374		58534000	44742000	45997000	40529000	36822000	36934000	57738000	56582000	37178000	65830000	56895000	32625000	88433000	45831000	38518000	72003000	38388000	26169000
sll0563	Sll0563	unknown protein	23.417	210	1	8	40.5	0	48.75	n.a.	0.302064	0.742919		0.0610867	0.428999		0.180111	0.745493		18778000	14900000	7342900	28462000	15497000	10228000	25589000	11614000	9063200	36740000	14771000	8994800	14269000	12555000	12030000	20990000	15131000	9579800
sll0564	Sll0564	hypothetical protein	37.474	327	1	7	28.7	0	25.949	n.a.	-0.255658	0.919059		-0.468793	1.526		-0.211871	0.586009		8446000	4521400	2901000	7739900	6575400	4480900	6196700	1792200	1482600	6816600	1261800	2086300	4272600	3983800	1203600	3284900	3278600	1489600
sll0565	Sll0565	hypothetical protein	15.219	133	1	8	50.4	0	40.588	n.a.	0.141364	0.346334		-0.00850294	0.0114016		-0.0141808	0.0136413		8512500	14459000	15408000	9019800	24707000	12330000	13128000	12427000	6100700	26451000	13758000	6670700	13009000	9418600	8494900	29185000	9205000	5740500
sll0567	Fur	ferric uptake regulation protein	19.072	165	1	7	49.7	0	142.72	n.a.	-0.44821	1.7718		-0.346067	0.811692		0.166768	1.04924		180680000	67048000	50561000	141280000	58048000	41584000	202000000	117030000	92815000	189600000	164600000	77221000	215180000	157420000	135030000	182770000	184280000	159050000
sll0569	RecA	RecA gene product	37.805	354	1	16	46.3	0	323.31	n.a.	-0.543226	1.77199		-0.552864	1.21784		-0.539181	2.54875		100670000	78665000	47471000	74654000	49856000	34593000	102400000	106190000	65774000	87977000	79499000	43038000	124550000	68738000	64733000	87056000	54318000	33751000
sll0572	Sll0572	hypothetical protein	52.016	470	1	5	10.4	0	6.7616	n.a.	-0.600411	0.484889		-0.101227	0		-0.771609	0.275376		937570	1198400	1354800	889260	2839300	2794800	0	1143600	509470	4151000	1111100	441330	0	1268600	834600	0	1861500	538430
sll0574	RfbA	probable permease protein of lipopolysaccharide ABC transporter	30.304	271	1	1	3	0.0057236	1.8026	11										0	1387100	1265800	0	1344700	1076800	2439300	675340	0	2950700	848920	0	0	0	0	0	0	0
sll0575	RfbB	probable lipopolysaccharide ABC transporter ATP binding subunit	28.181	254	1	8	33.1	0	42.775	n.a.	-0.366437	1.2413		-0.214895	0.580276		-0.538467	1.59914		9363800	8313700	19223000	7994400	9752200	5617900	4636900	13887000	15637000	5852800	8347500	7924100	4183700	6446200	3729100	3937700	3719500	1944400
sll0576	HrEpiB	putative sugar-nucleotide epimerase/dehydratease	34.951	312	1	20	67.3	0	306.23	n.a.	0.0106902	0.0166579		0.460338	1.55372		0.0311887	0.130052		136780000	74184000	84514000	155280000	106300000	73411000	150590000	68594000	64958000	328770000	115040000	129730000	93132000	67970000	62833000	116860000	87563000	98027000
sll0577	Sll0577	hypothetical protein	17.839	169	1	2	13.6	0	233.94	n.a.	0.563834	1.01188		0.147975	1.99265		0.297983	1.17628		163230000	130920000	166440000	206330000	229210000	326740000	210030000	186540000	177880000	339820000	332330000	305110000	231680000	129820000	173060000	326240000	212580000	243320000
sll0578	PurK	phosphoribosylaminoimidazole carboxylase ATPase subunit	42.641	388	1	9	28.9	0	36.986	n.a.	0.0514958	0.34024		0.537983	1.46406		0.191656	0.508453		9955000	9566800	5125000	9584100	11451000	5505800	13998000	8062100	3262800	28975000	14409000	6735000	6785700	8816500	5737500	7066000	13381000	5524200
sll0584	Ycf36	hypothetical protein YCF36	19.933	173	1	2	9.2	0	3.5612	n.a.	-1.03464	1.24091		-0.361845	0.630713		-0.182631	0.0730508		1083600	14104000	8992700	0	5958500	5765600	7918300	3185600	6661100	7909000	4973000	8566900	15356000	19919000	20989000	5546400	6423500	8788400
sll0585	Sll0585	hypothetical protein	34.724	317	1	9	44.2	0	218.26	n.a.	-0.861917	1.16656		-0.522929	1.59041		-0.789862	1.8099		54088000	31293000	29769000	25411000	16926000	7164900	41239000	23575000	12114000	42107000	16384000	10614000	24987000	40210000	12536000	22517000	18107000	7127200
sll0586	Sll0586	hypothetical protein	44.522	408	1	2	4.9	0.008071	1.5013	n.a.	0.220153	1.13496		0.0589896	0.39637		0.334144	0.898013		12809000	5147000	4156000	14307000	6209400	6130500	9484300	4107000	3114500	15300000	6683900	4785200	2819900	6198800	2381800	3859900	8445300	2512000
sll0587	Pyk1	pyruvate kinase	51.993	473	1	8	23.9	0	128.36	n.a.	0.0208658	0.0261857		-0.169659	0.135026		-0.0278368	0		8487700	722740	1773800	6481600	1604900	2753500	7759400	1240200	1268300	7984500	1164100	2194600	8166700	330510	0	9339800	286550	0
sll0588	Sll0588	unknown protein	16.516	153	1	6	47.7	0	323.31	n.a.	-0.0412042	0.0879644		-0.207792	0.620415		-0.0448433	2.78918		2021200000	762670000	694580000	2000300000	701150000	1064000000	2119100000	927690000	611000000	2581600000	1191800000	852550000	1398700000	1451800000	1251300000	1633900000	1649500000	1198600000
sll0593	Glk	glucokinase	37.712	355	1	10	29	0	97.02	n.a.	-0.294134	0.51467		-0.0945285	0.209415		-0.539798	1.86572		32591000	8402100	8475900	22230000	8691100	7073200	18951000	14748000	4606200	26227000	17274000	6873800	23825000	20274000	8894000	21617000	15317000	6441300
sll0595	Sll0595	unknown protein	15.78	143	1	2	13.3	0	24.053	n.a.	0.215561	0.46393		0.0599166	0.0906177		0.262463	2.44969		61759000	11899000	24055000	55069000	18643000	33492000	47869000	34773000	43581000	58590000	48670000	37655000	75078000	38916000	49041000	91901000	44239000	59992000
sll0596	Sll0596	hypothetical protein	26.325	244	1	9	52.9	0	323.31	n.a.	-0.244529	0.652578		-0.459362	1.42082		-0.146648	0.83546		157670000	60833000	64866000	121500000	52422000	75776000	144980000	72133000	69971000	148270000	78427000	70073000	209160000	128080000	72960000	219960000	141170000	69965000
sll0601	Sll0601	nitrilase homolog	30.191	272	1	10	51.8	0	323.31	n.a.	-0.456396	1.7481		-0.207649	0.761539		-0.475413	1.36158		61448000	40473000	50089000	46273000	33225000	29833000	52423000	52286000	43258000	78263000	62686000	43975000	78043000	68161000	60452000	72094000	62417000	39718000
sll0602	Sll0602	hypothetical protein	77.763	691	1	20	25.8	0	296.38	n.a.	0.0899447	0.252926		0.506853	1.18324		0.150873	0.748333		51188000	22295000	43984000	60082000	30455000	34283000	43945000	43648000	34930000	83807000	48096000	28144000	56022000	41539000	26187000	37337000	31668000	17021000
sll0603	MenD	menaquinone biosynthesis protein MenD	66.133	595	1	4	7.2	0.0045492	2.032	n.a.										146510	75842	0	292100	130390	0	0	0	0	0	0	0	0	0	0	0	0	0
sll0606	Sll0606	hypothetical protein	50.68	476	1	14	34	0	244.77	n.a.	-0.405953	0.980558		-0.26823	0.839903		-0.328953	0.844916		6582300	2729700	4356500	5027400	2221500	2408800	8608300	3969900	1528900	8549300	4971700	1536600	6113100	4876200	4185100	3586900	3726200	2655800
sll0611	Sll0611	hypothetical protein	16.853	148	1	2	14.2	0	3.9819	n.a.										0	0	0	0	0	0	0	0	0	7672900	0	0	0	0	0	0	0	0
sll0613	RuvB	Holliday junction DNA helicase RuvB	40.053	361	1	2	6.1	0.00043403	3.3796	n.a.										0	83854	0	0	168430	0	0	0	0	0	0	0	0	0	86389	0	0	98989
sll0614	Sll0614	unknown protein	14.916	132	1	1	6.8	0	5.6927	12	0.557586	1.09473		0.339087	0.883283		0.48246	1.13473		20861000	6108500	6015000	26928000	7553300	9776900	20475000	16466000	12993000	38552000	22343000	21244000	27994000	9005200	12510000	40463000	14833000	12932000
sll0615	Sll0615	hypothetical protein	22.38	206	1	1	6.3	0	36.657	13										3969000	2001100	4088500	4575500	3753700	3961700	5472700	2551700	2160100	10308000	4257900	3456900	5397900	1316600	1611700	6060400	3087200	1965200
sll0616	SecA	preprotein translocase SecA subunit	107.01	932	1	56	60.3	0	323.31	n.a.	-0.311911	0.954537		-0.106235	1.06527		-0.134221	0.298527		120590000	51080000	54874000	102330000	57321000	42944000	107670000	42863000	33031000	129820000	55809000	50574000	70641000	31527000	22755000	59577000	54887000	27547000
sll0617	Im30	Vipp1; plasma membrane protein essential for thylakoid formation	28.905	267	1	13	44.2	0	323.31	n.a.	-0.517005	1.8485		-0.431265	1.56397		-0.420955	1.77679		1079000000	513980000	672950000	847260000	581730000	611480000	1088500000	617460000	561650000	1202000000	758630000	673480000	1239400000	742580000	664840000	1040800000	695780000	493880000	+	106; 162; 163; 165; 166
sll0622	NadA	quinolinate synthetase	35.421	318	1	12	42.5	0	79.75	n.a.	0.557276	0.893185		0.698842	1.30648		0.572433	1.36147		4972000	5148900	4287500	7046500	10153000	9778300	8310400	4644000	2735200	21491000	10864000	6278400	8539700	5199100	3977100	15167000	7753700	5188400
sll0623	Sll0623	unknown protein	24.343	229	1	6	35.4	0	202.98	n.a.	0.070122	0.146282		-0.0293657	0.0334299		0.273916	0.624256		76562000	37344000	33879000	70647000	35791000	58847000	78008000	38507000	37032000	111620000	55879000	62845000	76262000	56578000	37055000	100350000	63876000	57415000
sll0625	Sll0625	unknown protein	25.632	225	1	7	25.3	0	24.087	n.a.	-0.313738	1.10244		0.0941916	0.387206		0.450087	1.1002		13261000	3688400	3565500	10105000	3400300	4852300	3513000	5525700	934390	6495200	8415900	690480	5879600	20067000	5088200	7766800	26721000	4827600
sll0626	Lim17	putative neutral invertase	56.707	489	1	4	7.8	0	8.1191	n.a.	-1.86219	0.826656		-0.21525	0.141603		-3.06034	0		128830000	54281000	942410	2463900	977210	698480	205060000	698310	75599	4480900	1222300	305570	252130000	53904000	45636	3881600	1105600	136340
sll0629	PsaK2	alternative photosystem I reaction center subunit X	13.718	128	1	2	8.6	0	15.022	n.a.	-0.202125	0.229937		0.0101465	0.00815829		0.309339	0.393365		215360000	196490000	180310000	273700000	196890000	103700000	349190000	207180000	165420000	464470000	208140000	164130000	268950000	197310000	214850000	326370000	217620000	187270000
sll0630	Sll0630	unknown protein	16.468	145	1	10	71	0	323.31	n.a.	0.261712	0.837892		0.0979091	0.511058		0.0206614	0.0592488		58341000	17454000	15244000	74111000	23376000	23768000	54407000	23679000	14791000	77385000	41731000	20894000	67476000	24293000	28329000	90008000	25500000	20007000
sll0631	NadB	L-aspartate oxidase	60.498	553	1	12	23	0	32.838	n.a.	-0.238416	0.858766		0.428615	1.64445		-0.0049593	0.0150573		1866600	1133500	2850900	1751300	1006600	3955000	2281200	1026700	1139000	3533300	1744900	2380300	2372200	1135300	538450	2518700	1557500	629050
sll0634	BtpA	photosystem I biogenesis protein BtpA	30.042	287	1	8	43.2	0	48.061	n.a.	-0.651397	1.52711		-0.739371	1.2209		-0.51524	0.858654		11848000	6129200	19412000	7707100	3413000	12086000	30329000	21094000	1600100	20217000	13959000	911920	22582000	11169000	4632000	18062000	6450200	3066600
sll0635	ThiE	probable thiamine-phosphate pyrophosphorylase	37.883	343	1	13	39.4	0	97.151	n.a.	-0.159568	1.22409		-0.0426846	0.0873095		-0.311028	1.37288		8161600	9615000	4918900	6760500	10561000	4482500	8367300	8552700	13265000	12696000	11161000	8287100	10302000	11147000	5860900	9029300	10500000	5264200
sll0638	Sll0638	periplasmic protein, function unknown	49.429	449	1	7	19.8	0	55.921	n.a.	0.684095	1.10838		0.609975	1.56334		0.692403	1.17642		4080800	1918600	4076700	9371300	5968400	7092600	14868000	3223800	3041700	29012000	10099000	6034400	2819600	643090	1417300	6275500	1550400	2940300
sll0639	Sll0639	hypothetical protein	45.927	417	1	5	17.5	0	23.081	n.a.				0.287426	0.274552					860010	130850	356650	696070	0	181940	755630	0	235190	1865700	0	763220	0	0	163410	0	0	113460
sll0640	Sll0640	probable sodium/sulfate symporter	66.7	612	1	9	13.4	0	14.755	n.a.	-0.143089	0.239716		0.148447	0.67171		0.184464	0.615078		3262800	1541100	2452000	3770600	1891700	1759000	2865700	2505700	1209400	3237200	1901400	1612200	2274800	1149300	899150	2176200	1606300	851570
sll0643	UreG	urease accessory protein G	22.012	206	1	7	40.3	0	25.515	n.a.	0.406844	2.01199		0.0444037	0.0550615		0.635954	1.44035		17281000	9653200	10215000	20507000	14914000	17362000	255220000	10044000	8556300	251550000	19326000	13405000	17641000	9932400	8322600	27844000	19273000	16684000
sll0644	Sll0644	probable esterase	36.408	331	1	7	18.4	0	11.824	n.a.				-0.13435	0		0.453345	0.730783		306120	0	0	306830	0	0	1076500	58804	0	799410	196020	0	1375200	432880	369800	1049000	704960	517400
sll0645	Sll0645	unknown protein	27.096	255	1	11	48.6	0	254.76	n.a.	0.183945	0.811347		0.3016	0.73485		0.789644	2.17917		132820000	64980000	51482000	119000000	78083000	69097000	116490000	64286000	35995000	170510000	111330000	58241000	42200000	29883000	20244000	87486000	64427000	35010000
sll0647	Sll0647	unknown protein	28.73	256	1	4	12.9	0	14.038	n.a.	0.144016	0.542966		0.0674757	0.200843		-0.0446003	0.140817		24660000	24189000	12399000	30326000	30750000	17393000	26700000	22384000	13959000	44151000	25799000	21767000	18780000	22628000	10665000	28526000	20654000	12420000
sll0649	Sll0649	two-component response regulator OmpR subfamily	28.428	245	1	9	42	0	34.236	n.a.	-0.343677	0.694531		-0.661348	1.53642		-0.289945	1.49749		15602000	5603200	3597400	6143600	3418700	2814100	17525000	4478300	3209300	7060300	3670700	2482100	11672000	6549800	4403500	8505400	5538600	3631100
sll0654	Sll0654	alkaline phosphatase	149.39	1409	1	39	39.7	0	323.31	n.a.	2.84592	0.912771		2.76775	0.891722		2.89992	1.03976		1651300000	70966000	59535000	3175800000	769950000	960180000	1669800000	87725000	64920000	4166600000	1163100000	851220000	841290000	68335000	36360000	2072300000	701760000	427500000
sll0656	NucH	unknown protein	196.53	1879	1	25	16.2	0	323.31	n.a.	3.56526	1.04316		3.48527	0.9754		3.95984	1.36236		423920000	25356000	19453000	1114600000	414810000	490010000	348970000	26382000	16976000	1514600000	500950000	486340000	127510000	15825000	16652000	857590000	314860000	234560000
sll0657	MraY	phospho-N-acetylmuramoyl-pentapeptide-transferase	38.575	365	1	1	4.1	0	31.717	14	-0.0793408	0								3791600	2319200	1887700	3109000	2785400	1755600	0	742010	1138700	0	1281500	1199500	0	0	0	0	1435500	0
sll0659	Sll0659	hypothetical protein	58.441	522	1	12	22.6	0	36.642	n.a.	-0.553189	0.99649		-0.190573	0.782672		-0.2266	2.00928		9860300	8263900	12079000	10305000	8416900	11473000	11330000	6237000	5236500	15157000	8332000	5956000	8873200	8332600	6139400	10206000	8567600	7193200
sll0660	PdxA	pyridoxal phosphate biosynthetic protein PdxA	37.224	349	1	10	38.1	0	60.498	n.a.	-0.581362	1.61051		-0.549988	0.944548		-0.594901	1.78352		12136000	4112000	5121700	6455200	3184200	2915000	8154900	5924000	5970400	8221700	5734600	3834200	10335000	12138000	7381500	8560700	8638800	3544000
sll0661	Ycf35	hypothetical protein YCF35	14.443	128	1	6	47.7	0	251.22	n.a.	0.115877	0.225456		-1.00437	2.48554		-0.057763	0.0621216		143360000	89908000	120730000	128250000	128100000	142820000	193410000	91485000	57515000	124540000	65653000	33347000	247510000	101910000	80932000	158360000	132470000	81335000
sll0662	Sll0662	4Fe-4S type iron-sulfur protein	15.129	133	1	3	22.6	0.000858	2.9272	n.a.	0.968275	0								1903300	894800	0	3950600	791460	0	0	0	0	0	0	0	2567200	2866500	2434100	9227000	2738600	1531100
sll0672	Sll0672	cation-transporting p-type ATPase PacL	102.48	945	1	22	20.8	0	141.1	n.a.	0.0552858	0.125454		0.447361	1.12576		0.371413	0.810825		4885800	2200900	3476800	4183700	5108700	3695200	8171500	2323900	5568000	9831100	4282000	7301400	4229500	3977800	3355200	6748400	8117400	4174900
sll0676	Sll0676	hypothetical protein	20.745	180	1	5	29.4	0	21.731	n.a.	-0.185078	0.232297		-0.636388	1.27454		-0.0799194	1.24544		79733000	3048300	3671800	56003000	2385100	4091300	4116700	7088000	2462800	2811800	5434200	2979400	16590000	6211400	4574100	14484000	6843900	3840200
sll0679	SphX	periplasmic phosphate-binding protein of ABC transporter	36.778	336	1	14	37.2	0	140.61	n.a.	1.04628	0.633792		1.09831	0.669235		0.80206	0.771071		123480000	33897000	39558000	125750000	35395000	40680000	110490000	54036000	57231000	149500000	80466000	38100000	83728000	58958000	32848000	96704000	62480000	21170000
sll0680	PstS	phosphate-binding periplasmic protein precursor (PBP)	40.023	383	1	14	59.8	0	323.31	n.a.	3.69855	1.73052		3.75056	1.82208		3.77226	2.0308	+	1430700000	193660000	202800000	10793000000	3556300000	3933800000	1280500000	203770000	189950000	14058000000	5326900000	3692500000	790290000	160750000	168880000	8344000000	3154100000	2299400000
sll0681	PstC	phosphate transport system permease protein PstC homolog	33.848	317	1	3	12	0	6.8602	n.a.	0.730227	0								4686900	0	379690	8236100	0	1106600	0	0	0	0	0	0	0	0	175280	0	0	44276
sll0682	PstA	phosphate transport system permease protein PstA homolog	30.171	287	1	3	7.7	0	10.657	n.a.	0.393357	2.24733		-0.0534902	0.0315303		0.434775	0		30417000	14836000	13056000	40502000	18750000	18925000	5749400	15504000	14891000	6777900	29882000	22928000	5682300	14776000	14227000	8729700	19514000	16117000
sll0683	PstB1	phosphate transport ATP-binding protein PstB homolog	30.21	269	1	19	65.4	0	322.26	n.a.	1.11907	1.10463		-1.19976	1.06015		0.166549	0.0594709		109300000	22893000	29048000	174470000	71524000	61129000	51890000	10625000	9849200	37238000	8516600	4090800	12446000	4946600	4975300	43462000	2565200	1901000
sll0684	PstB2	phosphate transport ATP-binding protein PstB homolog	29.244	266	1	18	74.8	0	68.73	n.a.	1.28303	1.21387		-1.81243	2.33659		-0.0102745	0.00436288		94334000	8737700	11954000	131850000	33303000	23826000	24220000	4314800	3312400	11472000	1120600	584080	9482700	3659400	2939100	26613000	2286700	1587400
sll0685	Sll0685	hypothetical protein	17.187	162	1	7	43.8	0	217.45	n.a.	0.324376	3.76275		0.403191	0.585813		0.559223	1.1387		68915000	21392000	20152000	74836000	38999000	28434000	66024000	30930000	23388000	103320000	68256000	34928000	130060000	29375000	40305000	219250000	38973000	86232000
sll0689	Sll0689	Na+/H+ antiporter	47.871	461	1	10	26.7	0	36.33	n.a.	-0.24961	0.568971		0.0562019	0.0584432		0.191846	0.500591		21848000	10303000	13820000	18997000	11107000	10981000	28995000	11263000	10827000	35358000	17935000	18555000	16376000	14637000	13169000	20222000	23968000	21966000
sll0691	Sll0691	hypothetical protein	22.401	200	1	2	4.5	0.0033501	2.3408	n.a.										2499600	0	0	1959300	0	0	1788900	0	0	3260800	0	0	0	955830	0	0	554170	0
sll0698	DspA	drug sensory protein A, low temperature sensor, two-component sensor histidine kinase	74.535	663	1	16	24	0	39.582	n.a.	-0.497464	1.02054		-0.259133	0.73197		-0.214616	0.262425		3311100	1483600	1274600	2617400	1674900	633570	3510700	1003500	1897900	3115700	1133800	2231600	3576800	503600	1482900	2565300	738070	1274700
sll0702	Sll0702	unknown protein	13.705	130	1	3	29.2	0	44.125	n.a.	0.184049	0.390234		0.441862	0.66709		0.976812	1.96226		61148000	28906000	30808000	58958000	33000000	39893000	71643000	29295000	16667000	104780000	48026000	32348000	36587000	21302000	10352000	45234000	47958000	20510000
sll0703	Sll0703	unknown protein	44.755	399	1	3	7.3	0	9.7114	n.a.	-0.308813	0.510127		-0.0861685	0.157294		-0.56907	1.97364		1594200	506690	573640	1071300	721450	467190	1029500	507090	714690	1159700	777240	725010	567750	563210	444200	452940	513040	280480
sll0708	RsmA	dimethyladenosine transferase	31.648	284	1	7	22.5	0	16.055	n.a.	-0.1126	0.219035		-0.029529	0.0850442		-0.0745453	0.103168		3693200	7502300	4893600	5172000	8365400	3064500	17366000	3679200	2827200	36513000	3546200	3699100	8023300	3910000	4270900	9004500	2417300	3262900
sll0709	LlaI.2	putative endonuclease	54.094	462	1	10	20.1	0	27.96	n.a.	0.484308	1.95703		0.584293	0.516517		-0.0639923	0.175576		2064000	571340	322070	3024600	1661500	603470	4742900	2621400	2283200	7415900	2702800	2414900	5639500	3584200	1526200	6339900	2404500	1656600
sll0711	IspE	isopentenyl monophosphate kinase	34.08	315	1	9	40	0	200.29	n.a.	-0.16389	0.708566		-0.141663	0.499236		-0.143219	0.773298		20682000	14617000	6729800	15275000	14509000	6626800	12538000	6061500	5820600	16306000	9363500	7162400	8704700	15713000	5234800	9635700	15250000	4258200
sll0712	CysM	cysteine synthase	34.734	325	1	15	53.2	0	323.31	n.a.	-0.295941	1.75223		-0.165909	0.422104		-0.173455	0.575108		31908000	26342000	19798000	27788000	22277000	15775000	38895000	21959000	15120000	48910000	25534000	19481000	54164000	28314000	22896000	49056000	27070000	23865000
sll0716	LepB1	leader peptidase I (signal peptidase I)	22.229	196	1	3	20.4	0	40.476	n.a.	-0.255769	0.581199		-0.545065	1.02779		-0.616525	0		7615300	1393300	1417200	4084700	1148700	1331100	8682700	1592700	1255500	5487900	1446000	1189600	717700	2125900	151380	686310	1206300	285220
sll0721	Sll0721	unknown protein	139.55	1290	1	18	15.3	0	238.97	n.a.	2.20034	3.7723	+	2.17332	2.3914	+	2.35907	2.17321	+	8391400	5870600	5174700	39613000	9814800	13012000	14696000	4124700	32091000	45519000	10190000	10853000	3554700	5505800	25384000	21692000	9624900	5973800
sll0723	Sll0723	unknown protein	192.16	1771	1	49	33.4	0	323.31	n.a.	2.44573	1.97623		2.4558	1.68462		1.72611	1.26018		24985000	6550600	15454000	101190000	43715000	43982000	26112000	11882000	11882000	124940000	54425000	37887000	18833000	8437300	6149800	81003000	31759000	20031000
sll0726	Pgm	phosphoglucomutase	61.124	567	1	33	67.2	0	323.31	n.a.	-0.348756	1.21101		-0.188815	2.68761		-0.156455	0.45528		173260000	95134000	113000000	162550000	84665000	89098000	171820000	90924000	76252000	220700000	109660000	83747000	130120000	66905000	65551000	125140000	89712000	60479000	+	63; 168
sll0728	AccA	acetyl-CoA carboxylase alpha subunit	36.042	326	1	18	51.8	0	152.44	n.a.	-0.274059	1.63456		-0.0847776	0.30768		-0.31623	0.95218		29038000	12614000	18508000	35729000	10592000	14107000	45900000	12123000	8579400	59091000	15674000	9253300	16508000	11400000	8720200	25925000	12127000	6492800
sll0729	Sll0729	probable DNA methyltransferase	32.862	285	1	4	13.3	0	5.9494	n.a.	0.433494	0					-0.876572	0		0	245170	370770	0	174240	578310	228660	146800	185080	354900	276820	286060	889460	1015300	325360	351380	892160	304640
sll0735	Sll0735	hypothetical protein	62.075	529	1	26	53.9	0	260.3	n.a.	-0.274556	0.939784		-0.00739286	0.0210258		-0.355028	1.02926		47765000	16885000	29603000	32333000	17939000	23976000	64654000	22189000	12858000	66722000	27463000	18199000	37251000	22843000	9434600	22836000	24107000	9672300
sll0736	Sll0736	hypothetical protein	46.823	408	1	6	18.1	0	36.85	n.a.	0.38648	0.931823		0.0788192	0.519908		0.0386172	0.0609188		1784900	920420	20754000	2409000	767830	28131000	2078800	31302000	20108000	3561700	36594000	27396000	1287000	39873000	2269300	1803100	40990000	2626900
sll0737	Sll0737	hypothetical protein	96.682	861	1	8	9.4	0	7.671	n.a.	-0.50301	0.614189		-0.0795037	0.111556		-0.213937	0.467618		636000	406700	501060	593700	521910	295700	839850	903820	886040	983210	2667300	3160200	793540	329020	508110	1072900	386270	367610
sll0740	Sll0740	hypothetical protein	26.987	235	1	8	32.8	0	11.107	n.a.	0.254809	0.717586		-0.0807806	0.112666		0.0678196	0.178322		5586800	4225800	1154300	5962800	4556300	1663000	4652400	3117000	1121600	5954000	4106100	1073300	16697000	3939600	2506300	18110000	4902800	2852000
sll0741	NifJ	pyruvate flavodoxin oxidoreductase	131.46	1199	1	8	6.5	0	8.453	n.a.	0.381575	0.293232		-0.304896	0.438804		-0.458664	0.691605		1764400	710690	874090	7607400	349470	172290	2443300	980130	763500	4562600	347230	449520	2148800	277080	965870	2124100	329730	94560
sll0744	Sll0744	hypothetical protein	38.44	343	1	4	12.2	0	12.357	n.a.	1.22644	0.692589		0.0795478	0.0522275		0.0323829	0		722030	458030	2460400	2255500	685280	345430	1039900	738120	1102200	2461600	1057800	593300	231730	4079700	1412400	225180	2970900	0
sll0745	PfkA2	phosphofructokinase	41.759	384	1	6	17.7	0	15.472	n.a.	0.498397	0.362689		0.403075	1.06223		0.508785	1.0006		1500400	353790	753070	2068600	698620	780270	3568600	1035500	1164500	5948700	1764600	1863100	1268700	849550	507360	2223700	1176000	578230
sll0749	Sll0749	hypothetical protein	21.201	199	1	5	52.3	0	323.31	n.a.	-0.479769	0.976864		-0.424992	0.633112		-0.343394	1.11234		105680000	49797000	49859000	59004000	47306000	49096000	221390000	65835000	62474000	160720000	82331000	63559000	207680000	89738000	73819000	180390000	77004000	70984000
sll0750	SasA	two-component sensor histidine kinase, KaiC-interacting protein, involved in circadian rhythm	43.435	383	1	9	26.1	0	24.383	n.a.	-0.0688863	0.0952996		-0.233762	0.54712		0.081731	0.165762		2392800	1210400	1573500	1938300	1431400	1270100	1297000	1221600	538520	1653300	1685400	740410	738170	1618900	1104800	633170	1871200	1105200
sll0752	Sll0752	hypothetical protein	31.417	287	1	8	36.2	0	323.31	n.a.	0.0206271	0.11246		-0.000589117	0.00440339		-0.269136	1.11297		11603000	7494700	6623700	11852000	6803600	6683900	12736000	9468200	8308400	21628000	10460000	11508000	13102000	11122000	10072000	16330000	9803200	7041900
sll0753	FolD	FolD bifunctional protein	30.943	294	1	11	42.2	0	53.55	n.a.	-0.14118	0.830828		-0.246436	1.6356		-0.27977	0.810337		52425000	35774000	27699000	47808000	36853000	21724000	38598000	45299000	35938000	43459000	49760000	24890000	62117000	59756000	42124000	63493000	44357000	26018000
sll0754	RbfA	ribosome binding factor A	14.749	133	1	9	55.6	0	98.202	n.a.	-0.134881	0.692331		-0.0524015	0.27298		0.307057	1.14435		161350000	93139000	101730000	138650000	98280000	106560000	164840000	104120000	78775000	225640000	128040000	101350000	87055000	67712000	51857000	106590000	94058000	68181000
sll0755	Sll0755	thioredoxin peroxidase	22.509	200	1	10	57.5	0	323.31	n.a.	-0.655667	2.31606		-0.414693	1.17033		-0.635049	2.82463		83293000	60118000	46590000	47254000	73694000	39581000	106700000	45674000	33680000	64420000	42797000	35538000	105400000	84560000	50890000	84835000	82508000	37432000
sll0756	Sll0756	unknown protein	21.814	202	1	6	31.7	0	323.31	n.a.	0.158589	0.370249		0.140964	0.553074		-0.0693358	0.120135		185790000	63269000	62044000	210540000	72267000	74357000	231990000	81797000	56623000	292980000	115250000	92466000	157450000	75934000	40961000	159320000	97839000	46314000
sll0757	PurF	amidophosphoribosyltransferase	53.67	495	1	13	38.2	0	323.31	n.a.	-0.454365	1.27458		-0.173273	0.778908		-0.512691	1.80928		29831000	19926000	26191000	27811000	18289000	17003000	40795000	18840000	16664000	50123000	22335000	18726000	27372000	17995000	10707000	17958000	16104000	7681000
sll0759	Sll0759	ABC transporter ATP-binding protein	37.629	347	1	11	27.4	0	143.41	n.a.	-0.711163	1.40275		-0.459957	0.918696		-0.676131	1.79894		14198000	8942500	221540000	16745000	4732600	700380000	17259000	11663000	7633600	16245000	10629000	8589200	20271000	151400000	7829700	12566000	520390000	4291700
sll0760	Ycf38	hypothetical protein YCF38	31.677	294	1	5	10.9	0	8.414	n.a.	-0.0816598	0.608943		0.000953168	0.00220759		0.0956389	0.334335		7746400	6268500	6258000	7356000	5781400	5574700	7415900	3177600	3969700	10280000	3236100	7976500	1370700	3642700	824390	1749300	4821000	1519700
sll0761	Sll0761	unknown protein	12.779	119	1	4	44.5	0	207.4	n.a.	0.158735	0.540781		-0.103633	0.123798		0.403291	1.16045		103260000	48699000	60827000	107060000	69281000	22945000	125950000	32850000	29135000	133280000	69867000	29672000	43753000	23313000	8016100	52214000	42957000	9049700
sll0764	UrtD, LivG	urea transport system ATP-binding protein	41.194	373	1	12	42.6	0	160.39	n.a.	-0.873148	1.63808		-0.757298	1.92829		-0.630626	1.42866		41268000	26415000	38440000	22167000	22483000	23407000	58928000	24114000	16096000	44702000	22458000	19337000	29907000	30472000	24938000	21209000	23760000	15005000
sll0766	Sll0766	DNA repair protein RadC	26.973	243	1	4	17.3	0	25.558	n.a.	0.437345	0.565111		-0.252913	0		-0.234507	0.268779		1676200	337080	2202300	1569900	511770	1858000	0	354910	829730	0	348160	994280	518620	2470700	1959500	559410	2369000	1201500
sll0767	RplT	50S ribosomal protein L20	13.553	117	1	9	45.3	0	27.189	n.a.	-0.278849	0.214502		-0.212491	2.0304		0.139334	0.26965		398960000	158400000	167480000	389550000	210590000	102490000	362060000	240590000	135530000	670670000	262980000	170460000	162160000	150090000	80319000	223130000	193210000	77285000
sll0771	Gtr	glucose transport protein	49.747	468	1	5	7.3	0	17.072	n.a.	0.0103436	0.010375		0.448292	1.19406		0.423101	1.311		27420000	9037200	20254000	20696000	13573000	10515000	29238000	19700000	23078000	44094000	24459000	33060000	46394000	22400000	14906000	30344000	11458000	9420100
sll0772	Sll0772	probable porin;major outer membrane protein	59.145	546	1	14	27.7	0	286.96	n.a.	0.00779441	0.0413346		-0.000499179	0.000966022		-0.185875	0.288045		1035300000	225200000	278480000	1935900000	188840000	256540000	805360000	296630000	357630000	1876300000	583910000	464970000	798990000	238640000	340320000	1565400000	139550000	254100000
sll0776	SpkD	serine/threonine kinase	55.213	505	1	3	9.3	0	57.775	n.a.										0	0	0	0	0	0	627700	0	0	352370	0	0	0	151030	0	0	74604	0
sll0781	Sll0781	hypothetical protein	18.634	155	1	15	83.9	0	200.78	n.a.	0.650125	1.45593		0.607305	1.63107		0.637185	2.01994		243000000	84927000	103410000	356440000	148140000	219920000	209990000	114330000	88917000	430390000	257660000	158660000	257740000	200940000	85670000	629260000	284370000	144630000
sll0783	Sll0783	unknown protein	17.64	160	1	3	28.8	0	22.829	n.a.	-0.413073	0.865649		-0.527516	1.01012		-0.387909	2.71575		30495000	14996000	8547900	19885000	12880000	8005100	40200000	12319000	14862000	29646000	15004000	13802000	33163000	9745700	7586300	22890000	8441700	6562200
sll0788	CopM	hypothetical protein	22.878	196	1	12	57.7	0	5.7435	n.a.										0	0	0	0	0	0	0	0	0	0	0	0	0	0	0	0	0	0
sll0792	ZiaR	Zinc-responsive repressor ZiaR	15.083	132	1	3	25.8	0	20.56	n.a.	-0.447573	1.09439		-0.375443	0.984248		-0.515872	0		23634000	12096000	5650200	14100000	8386400	3063500	22651000	8949200	7645800	18270000	9848300	5943700	13584000	11052000	7168600	13926000	9792600	6556500
sll0802	Sll0802	hypothetical protein	17.094	147	1	1	5.4	0.0045473	2.0204	15	0.499374	0								6883300	4059700	2072600	6411700	5102600	3271200	3685700	3249400	0	3306000	1972500	0	0	3253200	0	0	2620900	0
sll0803	Sll0803	hypothetical protein	18.364	159	1	4	25.2	0	15.175	n.a.	0.120362	0.148059		-0.414134	0					3641600	1306900	2533000	3163400	1119000	2390700	4252500	1082300	0	3552000	639820	0	2362700	965150	1384900	4459500	1556100	1572400
sll0804	Sll0804	hypothetical protein	49.154	453	1	4	10.8	0	4.5929	n.a.										0	0	314660	0	0	181980	653040	0	0	601940	0	0	306870	175990	233060	436930	304250	196020
sll0807	Rpe	pentose-5-phosphate-3-epimerase	24.971	230	1	8	44.8	0	112.46	n.a.	-0.568993	1.97181		-0.736268	1.60906		-0.612345	0.926912		942100000	355190000	389880000	725530000	275230000	302330000	803580000	380110000	445570000	756200000	333670000	307040000	625360000	510510000	381380000	366840000	426930000	324800000
sll0813	CtaC	cytochrome c oxidase subunit II	33.47	300	1	13	30.3	0	107.08	n.a.	0.54958	1.69917		0.365258	2.1505		0.561781	2.26229		57853000	21154000	32089000	82524000	31796000	46074000	64515000	29397000	23856000	106500000	52366000	38002000	45832000	34039000	34252000	72378000	53775000	40808000
sll0814	Sll0814	hypothetical protein	33.119	303	1	1	2.6	0.0033529	2.3548	16				0.547055	0		0.495388	0		3976100	2030900	2661500	4868400	3346800	2713900	7370400	1263500	0	12610000	2350000	0	5510200	1980600	1042400	6165800	1917100	1886200
sll0815	Sll0815	unknown protein	30.368	264	1	9	35.2	0	32.722	n.a.	-0.144105	0.546327		-0.0341762	0.0502999		-0.323403	0.973271		11860000	5225900	4576000	10574000	3761300	3053900	3394500	2804300	3173800	7474800	3491600	2892700	3919300	5543300	6410200	4038600	5244400	3217400
sll0816	Sll0816	probable oxidoreductase	41.489	371	1	13	38.3	0	43.989	n.a.	-0.558178	2.01713		-0.225987	1.39048		-0.301545	1.1463		17941000	8913500	3769900	14314000	7142000	2340300	17046000	5786000	2482900	21988000	6129400	2784900	14352000	8488100	2756900	13399000	5708900	1471200
sll0818	RsmI	tetrapyrrole methylase family protein	30.83	279	1	2	6.8	0	7.0815	n.a.							-0.237305	0.722066		0	237820	0	0	202050	0	396580	306010	212400	425870	297800	210600	1352800	762010	537800	1353900	468780	439490
sll0819	PsaF	photosystem I reaction center subunit III precursor (PSI-F), plastocyanin (cyt c553) docking protein	18.249	165	1	12	57.6	0	323.31	n.a.	-0.482512	1.06109		-0.408621	1.38778		-0.47791	1.25415		7859900000	3799000000	5117400000	6628200000	3442700000	3587100000	10592000000	4853400000	3955800000	10435000000	4938100000	4080300000	8371700000	6500000000	5801400000	8268600000	5250200000	4046400000
sll0821	Cph2	phytochrome-like protein	144.69	1276	1	14	14.3	0	25.482	n.a.	0.737243	0.810619		1.23107	2.58917		-0.508978	0		291230	111150	227850	692450	681810	416680	433520	125940	96567	2310800	789560	395370	1594200	481770	150470	1947500	692390	58454
sll0822	CalB	hypothetical protein	13.962	129	1	11	79.8	0	323.31	n.a.	-0.391625	1.48124		-0.505897	1.06427		-0.106004	0.436292		1339500000	641080000	738920000	1067500000	560870000	533220000	1297200000	633820000	738990000	1663200000	876190000	631790000	1266800000	829260000	764960000	1871400000	990300000	714420000
sll0823	SdhB	probable succinate dehydrogenase iron-sulfur protein	27.289	245	1	2	6.5	0.00085874	2.9879	n.a.	0.226917	0.31621					-0.0415282	0.0220781		356070	437340	592380	405030	820400	658010	595040	247120	326390	609580	525810	759630	611270	1747000	1087700	642760	1449300	1401700
sll0827	Sll0827	hypothetical protein	58.152	496	1	6	11.5	0	14.121	n.a.	-0.165529	0.882754		-0.0792045	0.145834		-0.12153	0.983016		5581600	2818200	3378600	4618900	3045000	2051900	5567800	1781500	1729900	8086300	2706500	2478300	3513500	2279500	2279700	3696100	2416000	1976200
sll0828	Sll0828	putative amidase	54.254	506	1	9	24.7	0	83.193	n.a.	-0.155784	0.538637		0.109653	0.54835		-0.131941	0.488769		6597800	5095300	5590300	6075600	5930300	4301400	6801200	3855600	2958000	10109000	6285600	4318000	6585800	5537100	5561200	8125900	5662400	5423900
sll0829	Sll0829	probable methyltransferase	23.071	212	1	3	19.3	0	14.953	n.a.	-0.536387	0.622155		-1.00589	0.812181		-0.411561	0.704148		10455000	9826800	7157900	5866800	6295400	5592000	11608000	7015500	3776300	8133100	5971200	3393000	8964000	15803000	12288000	7201100	7055500	7806100
sll0830	Sll0830	elongation factor EF-G	73.369	669	1	22	32.7	0	323.31	n.a.	-0.474481	1.12149		-0.339645	2.15543		-0.508562	1.1172		27334000	25996000	30809000	24779000	23416000	19666000	40943000	26073000	26317000	43798000	26793000	24601000	19540000	24808000	14019000	12681000	22832000	11942000
sll0832	Sll0832	hypothetical protein	17.13	151	1	3	19.2	0	3.4856	n.a.	0.454631	0.460199		0.414484	0.496286					2085300	840080	619350	2413200	1384600	816490	825850	1249600	1203900	1164000	2099200	1693500	0	626590	385790	0	1220100	577680
sll0833	Sll0833	probable oligopeptides ABC transporter permease protein	40.28	371	1	4	11.6	0	5.3383	n.a.										670720	239930	337720	533960	261050	303240	1293500	225200	211050	1775300	1137700	334390	0	0	176480	0	0	137390
sll0837	Sll0837	periplasmic protein, function unknown	32.906	294	1	13	43.5	0	293.51	n.a.	0.108393	0.386654		0.0992784	1.73546		0.0500018	0.300938		590690000	320150000	337190000	619530000	397850000	509940000	669320000	359280000	316570000	929220000	529600000	470030000	523360000	508620000	279650000	660200000	571910000	320570000
sll0838	PyrF	orotidine 5' monophosphate decarboxylase	24.705	231	1	9	41.6	0	48.409	n.a.	-0.221818	0.201427		-0.550565	1.13337		-0.531857	0.689161		57685000	18253000	9699000	49628000	26214000	12605000	11810000	27849000	26962000	14586000	26448000	16405000	5450600	10112000	9509200	4760400	6019000	8284100
sll0839	Sll0839	hypothetical protein	21.577	197	1	3	15.2	0	39.377	n.a.	0.378956	0.463213		0.212021	1.99395		0.12466	0.384045		3502700	4061200	4308800	3070000	5574700	7749400	11930000	5624800	4117300	18105000	8567200	6351300	15879000	5288200	4319100	17302000	6930100	6268200
sll0842	NplT	neopullulanase	58.056	508	1	9	21.7	0	50.005	n.a.	0.200877	0.997646		-0.066444	0.142506		-0.386308	0.511829		7908600	2564500	2239100	11456000	3323300	2996200	5953100	3411800	2590800	12102000	4786800	2421000	8538300	3470200	2708600	10474000	2931800	1832500
sll0844	MnmA	tRNA (5-methylaminomethyl-2-thiouridylate)-methyltransferase	39.096	358	1	7	22.6	0	20.629	n.a.	1.01424	1.7922		0.872259	2.01229		0.496774	1.25711		2078500	1414000	1476600	5372700	3265600	2719600	1547400	1344900	566850	3588600	2447600	953050	4554600	1730300	1628100	6546200	3156500	2580600
sll0848	DnaA	chromosomal replication initiator protein DnaA	50.05	447	1	3	9.6	0.003761	2.308	n.a.	0.4755	0					0.195474	0		223570	95779	167150	325830	114170	103390	104190	78904	0	509670	129160	0	55212	160430	3607400	78948	258730	458000
sll0851	PsbC	photosystem II CP43 protein	50.302	460	1	19	38.9	0	323.31	n.a.	-0.2341	0.375681		-0.0121835	0.0462779		-0.153404	1.37227		1324000000	519310000	518260000	1227800000	620650000	365160000	1334900000	502600000	374090000	1774900000	676670000	527840000	532680000	344230000	284040000	525330000	435570000	267360000	+	5
sll0853	CpcS1	hypothetical protein	21.213	186	1	11	50.5	0	323.31	n.a.	0.161694	0.403134		-0.0063333	0.0160596		0.268828	1.52631		171910000	72278000	68984000	181940000	88975000	105100000	136900000	86523000	62349000	183060000	126810000	89909000	82954000	88035000	48903000	112980000	109270000	67433000
sll0854	Sll0854	hypothetical protein	34.527	308	1	12	43.5	0	215.24	n.a.	-0.181857	1.83748		-0.397056	1.1118		-0.302155	0.703741		104670000	52104000	80673000	97641000	52596000	79176000	125240000	51829000	38494000	131350000	64010000	41929000	94648000	40844000	44601000	99861000	37185000	42963000
sll0858	Sll0858	hypothetical protein	22.6	197	1	12	51.3	0	323.31	n.a.	-0.19745	0.363873		0.0466864	0.362342		-0.0773357	0.957377		197170000	88664000	76907000	145530000	91374000	103270000	192260000	147520000	71992000	317690000	198990000	106850000	233000000	121770000	107930000	264790000	129120000	111370000
sll0860	Sll0860	hypothetical protein	19.309	173	1	4	36.4	0	323.31	n.a.	0.616278	0.651075		0.408003	0.203475		0.353274	0.493065		9566100	794960	1731700	10544000	941400	2339000	1240400	2471700	996670	2193600	2221200	1973300	9384200	882340	1262400	10394000	980130	1856500
sll0861	MurQ	hypothetical protein	32.18	305	1	8	29.8	0	53.571	n.a.	-0.398094	2.18913		-0.103127	0.13688		-0.462596	1.11728		22183000	7425300	6910500	22910000	6543300	5400200	10656000	7260600	5957800	21573000	8438500	6719400	11791000	8321600	11043000	11805000	6652700	5081400
sll0862	Sll0862	hypothetical protein	54.401	503	1	5	9.3	0	11.559	n.a.	-0.336027	0.919306		0.386318	0.468272		0.224063	0.382982		5959100	3880700	2842800	4860500	4142800	1732900	5987700	2229700	1530400	7774000	3524500	1786300	1798700	1999600	1889300	1986900	3354600	1652100
sll0867	Sll0867	hypothetical protein	45.797	402	1	10	27.9	0	14.861	n.a.	-0.455592	1.02425		-0.542765	0.420652		-0.494597	0		4174200	931500	1261900	2051600	718420	843200	1447600	764430	131800	1387200	422430	147100	687070	755780	0	0	634370	0
sll0869	Aat	Leu/Phe-tRNA-protein transferase	22.933	198	1	2	10.6	0.005726	1.806	n.a.										0	0	0	0	0	0	3186800	743320	0	1325900	449570	0	0	2397200	826620	0	875350	1180000
sll0871	Sll0871	hypothetical protein	15.806	142	1	6	62	0	123.78	n.a.	-0.145165	0.338293		0.481744	0.972397		0.311049	0.598524		5141000	2973000	2184200	3428600	3154600	1968100	7167600	3305700	3089300	11885000	8848800	3462200	9147000	3496800	3431900	15543000	6030300	3699200
sll0872	Sll0872	unknown protein	13.929	130	1	5	33.8	0	70.831	n.a.	0.144627	0.979068		-0.179697	0.463563		-0.0776377	0.512746		694180000	335990000	403350000	780230000	448420000	587090000	738210000	421800000	383220000	1029500000	645260000	502660000	785690000	418780000	484200000	996710000	580580000	470000000
sll0873	NapC	carboxynorspermidine decarboxylase	43.231	387	1	11	28.2	0	161.76	n.a.	0.0979092	1.28486		-0.28662	0.548535		-0.0996919	0.338436		47466000	28246000	22016000	85766000	34891000	33460000	25140000	30532000	28627000	50719000	45794000	24142000	41205000	23839000	20119000	92458000	25916000	24136000
sll0875	Sll0875	hypothetical protein	27.171	258	1	1	5	0.00043178	3.1485	17				0.760519	0					0	0	0	0	0	0	0	1024800	0	0	4226500	0	0	391730	0	0	1428100	0
sll0876	RuvA	Holliday junction DNA helicase RuvA	23.189	211	1	4	14.7	0	14.025	n.a.	-0.453755	0		-0.198354	0.403704		0.135325	0.101276		2766400	1444700	3614100	2763100	1716400	2738600	4892400	2312400	5427000	8137000	3449300	4574800	15193000	5101600	1562700	27546000	4345800	1823300
sll0877	Sll0877	hypothetical protein	51.885	456	1	6	13.2	0	20.665	n.a.	-0.128151	0.428319		0.155105	0.550859		0.0963771	0.212708		1774800	1956700	979400	1047500	2046800	868030	1246700	1432700	1256700	2321000	2029700	1513400	730160	1952000	1646700	1024800	1939500	1543300	+	308
sll0886	Sll0886	hypothetical protein	30.962	279	1	10	34.1	0	209.61	n.a.	0.12109	0.496294		0.0388484	0.274197		0.237097	1.14202		80128000	36355000	48211000	75458000	46116000	69428000	86487000	45210000	32548000	108280000	61535000	44666000	76458000	54409000	36942000	114420000	68206000	49149000
sll0887	Sll0887	putative modulator of DNA gyrase;PmbA homolog	47.599	446	1	16	45.7	0	323.31	n.a.	-0.378812	1.14751		-0.503995	1.0492		-0.356558	1.39259		184710000	47761000	57425000	118930000	56525000	58245000	160100000	56670000	35121000	155800000	55721000	39963000	122510000	53437000	35173000	97863000	43149000	24030000
sll0888	Sll0888	hypothetical protein	21.873	190	1	8	32.6	0	38.962	n.a.	-0.219034	0.338441		-0.822098	2.05148		0.126615	0.224753		37698000	9970700	9066400	28149000	9535400	8929200	18977000	14608000	66372000	19992000	10889000	61311000	6916300	11401000	11705000	9159800	11311000	10870000
sll0891	Mdh	malate dehydrogenase	34.345	324	1	7	27.5	0	80.498	n.a.	-0.325176	1.2334		0.0163155	0.077084		-0.65423	1.74691		108940000	18560000	20908000	29218000	17947000	26106000	32385000	20874000	23662000	58985000	26044000	30827000	46769000	43325000	29721000	36126000	47201000	26279000
sll0892	PanD	aspartate 1-decarboxylase	16.129	145	1	3	29	0	26.166	n.a.	0.64191	1.2654		0.774475	0.737137		0.624775	1.51732		6947800	2777300	5753700	10384000	5575900	10492000	6898100	5424400	4093000	12705000	10438000	6909000	1287200	4714900	3685500	1478400	7590300	4095600
sll0895	CysQ	CysQ protein homolog	32.197	291	1	7	25.4	0	32.023	n.a.	-0.0969486	0.723039		-0.414331	1.5621		-0.392565	0.626358		15348000	4082800	5119300	14733000	4131200	4626900	14929000	7363100	9276800	18912000	6406500	8810800	12692000	6304600	3675800	10472000	5188500	2710200
sll0896	RuvC	Holliday juction resolvase RuvC	18.193	167	1	1	7.8	0	5.3086	18	0.602248	0.436097		1.05335	0.693999		0.730944	1.48082		1253500	2996100	1208600	2946600	1878700	3005000	3506700	3129700	739170	5367400	4152300	4178200	0	1351300	1015200	0	3667400	1417400
sll0897	DnaJ1	DnaJ protein, heat shock protein 40, molecular chaperone	40.794	377	1	13	37.4	0	76.291	n.a.	-0.3294	0.587204		-0.0471963	0.606422		-0.0185493	0.0456741		23096000	16660000	19313000	23640000	18188000	14654000	37142000	13324000	10535000	55624000	16459000	14393000	16530000	10054000	13950000	19422000	14893000	12411000
sll0898	RsgA	hypothetical protein	41.89	369	1	2	7.3	0.0041615	2.1907	n.a.				0.125651	0					137190	0	2856700	226420	0	2401100	0	0	2903200	0	0	2796200	0	0	1885500	0	0	815950
sll0899	GlmU	UDP-N-acetylglucosamine pyrophosphorylase	48.923	456	1	21	51.1	0	323.31	n.a.	0.0684184	0.319964		0.301709	1.17054		0.0632621	0.355354		47441000	20507000	27419000	52909000	25137000	28796000	43015000	19129000	18696000	77813000	33984000	28245000	31093000	14446000	11153000	38507000	21251000	11524000
sll0900	HisG	ATP phosphoribosyltransferase	23.436	210	1	10	40	0	65.091	n.a.	-0.00204606	0.00511201		-0.269793	0.943483		-0.173872	0.805322		94714000	50890000	49660000	91172000	47803000	54587000	88858000	54685000	54786000	106320000	68095000	47783000	45345000	56473000	40876000	73233000	63009000	135450000
sll0901	PurE	phosphoribosylaminoimidazole carboxylase	18.603	176	1	5	46	0	155.8	n.a.	0.522344	1.6035		0.188801	1.62345		0.447734	1.05602		376330000	166640000	89832000	426390000	260110000	251910000	257240000	344170000	128710000	411470000	488320000	177640000	232140000	193200000	121570000	356290000	275270000	133240000
sll0902	ArgF	ornithine carbamoyltransferase	33.616	308	1	11	36.4	0	213.35	n.a.	-0.619801	1.89404		-0.254564	0.750408		-0.5226	3.81657		72286000	33504000	41995000	42175000	25438000	31242000	70302000	29504000	30357000	81094000	35118000	41144000	63519000	47380000	42140000	52587000	51656000	36101000
sll0905	Sll0905	hypothetical protein	20.609	195	1	2	8.2	0	16.851	n.a.	1.15769	0		-0.334625	0		0.260429	0.776088		3053100	1580700	823820	9744700	2669800	596320	1237000	1541600	3673600	2924200	3782200	2509100	10074000	2606200	3470100	20108000	3367400	3311600
sll0909	Sll0909	unknown protein	26.368	228	1	9	46.5	0	54.467	n.a.	0.0296361	0.0219767		-0.221993	0.196992		-0.57693	0.448515		22662000	33912000	27080000	25171000	13761000	16209000	14556000	29830000	19151000	38762000	19563000	11370000	11026000	26692000	11807000	31651000	12681000	2973500
sll0910	Sll0910	unknown protein	41.421	363	1	4	11.8	0	7.9395	n.a.				-0.178045	0					182530	126750	97198	163430	137350	150770	491390	0	0	748080	0	0	81927	0	0	149430	0	0
sll0911	Sll0911	unknown protein	14.809	128	1	5	32.8	0	23.986	n.a.	0.318138	0.765498		0.291313	0.982312		0.581245	1.51318		18981000	12674000	17164000	30812000	20326000	22713000	28274000	9769000	11505000	48694000	17652000	16177000	18627000	14898000	9920000	24410000	26031000	16103000
sll0912	Sll0912	ABC transporter ATP binding protein	72.173	636	1	12	19.5	0	20.678	n.a.	-0.39304	0.930516		-0.91553	0.431584		0.559051	0		1240600	1217000	1430900	1101000	1115100	848260	2533700	534460	302230	2285500	253810	260320	154880	157940	123550	216750	252850	190910
sll0913	Sll0913	hypothetical protein	22.997	201	1	3	15.9	0	19.109	n.a.	0.120587	0.242033		0.138265	0.471914		0.274988	2.47055		19589000	11987000	12616000	25082000	14127000	18450000	23484000	11377000	11888000	36928000	19955000	17104000	28002000	12750000	12243000	37687000	17499000	15971000
sll0914	Sll0914	unknown protein	43.018	376	1	6	17.3	0	15.368	n.a.	-0.119905	0.282536		0.307348	1.17633		-0.647219	0		1073600	794270	560810	1045500	1003300	267920	1132900	618120	669350	1926700	1006000	599830	97169	635920	0	145820	437130	0
sll0915	PqqE	periplasmic protease	59.588	524	1	23	50	0	323.31	n.a.	0.0127681	0.0690538		0.0924473	0.713403		0.084371	1.12446		284250000	59939000	56933000	91127000	46193000	61730000	333410000	226130000	45661000	133970000	79026000	59817000	411800000	108470000	141890000	125500000	84472000	59810000
sll0916	CbiC	precorrin isomerase, precorrin-8X methylmutase	23.363	217	1	2	12.4	0	26.053	n.a.				-0.413744	0.502671		-1.02832	0		809620	0	0	803400	0	0	1283900	581930	356450	1404000	696540	374690	0	877890	1260300	0	512600	903490
sll0920	Ppc	phosphoenolpyruvate carboxylase	118.94	1034	1	35	33	0	323.31	n.a.	-0.241216	0.493244		0.0791332	0.837006		0.114681	0.19825		33597000	13662000	19220000	28642000	15687000	14281000	31519000	10562000	14860000	45352000	14024000	12949000	35451000	7178700	6800500	21639000	10512000	6530700
sll0921	Sll0921	two-component response regulator NarL subfamily	24.165	222	1	5	21.2	0	67.6	n.a.	-0.230962	1.2789		-0.147649	0.36882		-0.394129	1.42123		19179000	12102000	7408700	18283000	10735000	8413800	17247000	12476000	15425000	17977000	16968000	14221000	35082000	19538000	18185000	22608000	18841000	14314000
sll0923	EpsB	unknown protein	83.64	756	1	23	35.4	0	323.31	n.a.	-0.319616	0.851898		0.00244529	0.00424267		-0.215448	0.798596		41137000	15972000	23390000	33178000	19245000	18477000	46019000	17312000	12963000	56834000	20874000	19518000	34214000	19393000	17996000	29905000	19252000	15075000	+	511; 740; 745; 746
sll0925	Sll0925	hypothetical protein	22.996	202	1	3	13.9	0	3.5899	n.a.	-0.0689645	0.212477		-0.374802	0.678323		0.0296295	0.0780505		7198500	4119300	5253000	6819800	3582400	4695200	6360700	4422700	2934300	8447300	3805500	2588700	8960100	2583100	2786300	7393000	2940300	2313600
sll0927	MetK	S-adenosylmethionine synthetase	43.898	409	1	23	60.1	0	323.31	n.a.	0.0691053	0.192225		-0.0139357	0.0514073		0.0246333	0.141175		620180000	350010000	328880000	660150000	404900000	500240000	590800000	413770000	312560000	876270000	571750000	371710000	486980000	334960000	226110000	501660000	415340000	272990000
sll0928	ApcD	allophycocyanin-B	17.923	161	1	17	78.9	0	323.31	n.a.	0.0889551	0.396882		-0.135142	1.06926		-0.0713205	1.26783		4872400000	1946000000	2059700000	5138300000	2218300000	2768000000	5046200000	2580800000	1526100000	6395400000	2994900000	1742700000	4448900000	1944100000	1422500000	5116000000	2026100000	1402200000	+	31
sll0931	Sll0931	hypothetical protein	16.589	156	1	7	73.1	0	323.31	n.a.	-0.166138	1.16508		-0.0864909	0.710266		-0.0109696	0.0634262		117540000	56968000	54695000	110510000	63409000	53698000	95081000	105690000	61426000	152250000	140910000	67019000	51992000	39711000	48724000	59507000	41345000	46204000
sll0933	Sll0933	hypothetical protein	17.647	158	1	3	19.6	0	5.0119	n.a.	0.470188	1.01229		0.737946	1.11853		0.616366	2.01222		5427500	2809000	3610300	7120300	3972300	3135300	8274800	1791100	423970	16348000	2859300	1266000	2206200	1125000	674010	3366500	1491100	1410900
sll0934	CcmA	carboxysome formation protein CcmA	37.633	351	1	16	51.9	0	323.31	n.a.	-0.252911	0.527746		-0.409025	0.778373		-0.328634	0.646402		234850000	83134000	92404000	227750000	87207000	70425000	209800000	110250000	86497000	274600000	105650000	79194000	125880000	72427000	42742000	88318000	74902000	51599000
sll0936	Sll0936	putative oxidoreductase	55.201	501	1	16	29.3	0	148.99	n.a.	-0.138779	0.381597		0.436478	1.8585		0.151843	0.396211		14621000	7334600	12265000	13494000	8863100	10119000	23779000	6256600	6138000	35681000	10212000	12818000	5919100	4895100	4660700	7118700	7489200	5472000
sll0938	Sll0938	aspartate transaminase	42.071	391	1	9	25.8	0	267.75	n.a.	0.427707	0.864929		0.563494	1.88503		0.314312	0.917479		3882200	6889000	6887100	4082800	14236000	16902000	9519400	4266900	5700000	21058000	9231600	7133900	14063000	3916400	4944500	20919000	5166800	6238700
sll0943	Sll0943	unknown protein	25.684	220	1	7	37.3	0	9.2778	n.a.	-0.31652	1.19106		-0.655399	0		-0.465659	0		24715000	18070000	16476000	20627000	10242000	11563000	0	21291000	730970	480510	18474000	524840	351850	18247000	13388000	319810	17773000	7855900
sll0944	PirC	PII interacting regulator of carbon metabolism	18.152	164	1	3	19.5	0	7.2849	n.a.	-0.575819	2.41486		-0.638942	1.12792		0.287188	0.353196		67240000	24517000	25410000	45839000	18032000	19052000	16154000	19788000	19876000	14190000	21729000	14862000	9323200	5636300	5394800	10745000	8374400	8695600
sll0945	GlgA1	glycogen synthase	54.346	477	1	21	49.3	0	323.31	n.a.	-0.290281	0.745188		0.0877881	0.271706		-0.158118	0.71688		84201000	33381000	51572000	72672000	40585000	39135000	89732000	40208000	36598000	143230000	52599000	56413000	39139000	44024000	25998000	39649000	55001000	25032000
sll0947	LrtA	light repressed protein A homolog	21.895	191	1	11	56.5	0	323.31	n.a.	0.18191	0.711955		-0.129383	1.45456		-0.12288	0.258518		588000000	300360000	452880000	628130000	527170000	850350000	632500000	345040000	368360000	820030000	565590000	667850000	551120000	297240000	295640000	708270000	701430000	503900000	+	11; 191
sll0980	Sll0980	unknown protein	43.823	396	1	5	13.9	0	4.9625	n.a.	0.808352	0.469318		1.1003	0.872971					723930	133090	358170	1472200	266400	423740	582780	146010	326840	1858600	561350	393540	0	75027	76018	0	178460	121850
sll0981	Sll0981	unknown protein	18.894	165	1	6	52.7	0	76.327	n.a.	-0.099629	0.714402		-0.452949	0.665196		-0.17192	0.235296		59288000	29990000	39721000	35883000	19162000	23323000	55704000	35616000	36664000	34732000	20890000	21939000	55630000	37168000	26738000	27892000	23305000	11428000
sll0982	Sll0982	unknown protein	14.283	128	1	13	92.2	0	323.31	n.a.	-0.303824	0.837562		-0.0744556	0.489349		0.0830074	0.94748		408280000	159920000	168850000	334880000	139400000	193420000	434080000	224020000	175350000	532680000	292620000	258350000	499210000	225910000	174260000	613000000	278870000	215800000	+	88
sll0990	FrmA	glutathione-dependent formaldehyde dehydrogenase	39.21	369	1	11	35	0	96.241	n.a.	0.283607	1.26458		0.788907	1.51901		0.0821846	0.327307		25392000	8991500	9025200	28380000	13528000	9329600	29428000	8605400	9090600	53783000	19292000	17858000	22741000	12485000	6409800	28745000	15206000	7391000
sll0993	Sll0993	potassium channel	40.513	365	1	2	5.5	0.00085543	2.8349	n.a.	0.0582918	0.174975		0.315732	1.40023		0.124256	0.13408		5558200	3216100	3074500	5594800	3781900	2393500	5272600	2094300	2200100	8515400	3174400	3674200	4715100	2337000	1397100	3940900	2962100	1560300
sll0994	Sll0994	hypothetical protein	29.32	269	1	2	7.4	0	6.9981	n.a.	-0.614425	0		0.0512599	0.0516973		0.434817	0.199486		943170	672890	2015600	1299900	1136400	1408500	3598300	1656200	953030	4465400	2059700	2029600	2273500	915220	877970	2143200	2306800	748590
sll0995	Sll0995	hypothetical protein	26.229	231	1	7	29.4	0	193.5	n.a.	-0.52926	0.814466		-0.95215	1.6224		-0.423109	1.53108		82655000	39233000	19790000	51936000	24084000	14404000	94658000	39184000	27172000	70804000	29236000	13922000	64535000	31585000	24160000	47689000	27102000	18220000
sll0996	MiaB	hypothetical protein	50.956	451	1	7	16.4	0	13.41	n.a.	0.326218	1.45602		-0.025396	0.0551906		0.837701	0		1794900	802990	783150	2514000	1125500	924630	964630	175420	412300	1816100	208050	390940	0	377820	0	0	794380	0
sll0997	Sll0997	hypothetical protein	40.674	363	1	11	32	0	296.33	n.a.	0.0974709	0.226738		-0.412964	0.85809		-0.103772	0.823568		107050000	41864000	45133000	111040000	54477000	65339000	117870000	69454000	32125000	147250000	68060000	43752000	151440000	87882000	59785000	141960000	82152000	50322000
sll0998	RbcR	LysR family transcriptional regulator	38.017	345	1	19	57.7	0	268.66	n.a.	-0.514804	2.00109		-0.430862	1.65406		-0.578104	1.72424		68869000	41731000	35061000	53387000	35412000	31836000	59393000	50844000	35590000	75422000	56193000	32644000	115270000	109430000	66124000	90242000	71933000	47071000
sll1002	Ycf22	hypothetical protein YCF22	49.208	456	1	11	26.5	0	99.214	n.a.	-0.268437	0.70967		-0.251648	0.886159		-0.235097	0.610866		6727400	3968800	3060500	5583900	3372900	3107300	5239700	5370000	2311300	5999800	4408000	2422100	8699400	3579800	4356800	6520300	3290600	3607100
sll1004	Sll1004	hypothetical protein	43.849	394	1	5	16.8	0	12.951	n.a.	0.00663285	0.0120689		0.90559	1.19539		0.370465	0.910522		1763600	1095100	1090100	1739700	1834000	961820	3150000	935890	753960	6215300	1949100	2496300	1091500	1276500	653480	1556900	1950100	927300
sll1005	Sll1005	MazG protein homolog	30.244	269	1	6	23.4	0	14.893	n.a.	0.766279	1.66119		0.612468	1.34687		1.21469	1.14546		2099600	1066400	1856900	4628900	1651700	1686300	2238600	772270	1781800	5906500	3614300	2948500	1373600	806080	1083500	4227700	2788000	1949200
sll1009	FrpC	unknown protein	60.483	591	1	13	33	0	323.31	n.a.	4.62335	1.3038		7.25121	3.25015	+	5.09163	1.46622		16026000	12001000	9915600	858160000	108390000	116740000	21969000	14491000	11702000	1270400000	163720000	200000000	29553000	12805000	9868300	473690000	203810000	191490000
sll1018	PyrC'	dihydroorotase	48.174	441	1	6	15	0	97.367	n.a.	-0.126932	0.403532		-0.0687743	0.234591		-0.248729	0.649237		2464800	1930800	5769100	3504400	1876700	4056800	5099100	1833500	821530	6101300	1673600	1611900	6502500	3626500	2107300	4512300	4042800	8697400
sll1019	GloB	hydroxyacylglutathione hydrolase	28.724	257	1	8	30	0	15.93	n.a.	-0.341605	1.241		-0.475243	1.55798		-0.532458	0.875354		3194200	3633500	2834500	2435700	2490400	2726300	2276900	2049600	932460	3268100	1365800	752530	3575400	2598200	772580	2491300	1645400	937420
sll1020	Sll1020	probable glycosyltransferase	31.338	273	1	7	27.8	0	11.31	n.a.	-0.114973	0.119564		0.273151	0.44913		-0.0734018	0.40144		48130000	18147000	28847000	58777000	34699000	42568000	71704000	25214000	21933000	104910000	46986000	58951000	61990000	30597000	28469000	65120000	47964000	32503000	+	4 or 10; 15
sll1021	Sll1021	hypothetical protein	74.423	673	1	39	55.7	0	323.31	n.a.	-0.0635945	0.143241		0.170204	0.35947		-0.283432	1.02877		110360000	34079000	76953000	102240000	47931000	60832000	138370000	65881000	46774000	172490000	65141000	48308000	134270000	83427000	72879000	106850000	62220000	48137000
sll1023	SucC	succinyl-CoA synthetase beta chain	44.052	401	1	9	22.4	0	123.05	n.a.	0.211151	0.521278		0.298064	1.07123		0.0619708	0.388277		20977000	8004800	6757300	21850000	9738100	7441100	23076000	4408600	3582000	31762000	8107400	5423100	15314000	10774000	7002600	18132000	11864000	7443100
sll1025	Sll1025	hypothetical protein	42.971	392	1	4	12.2	0	5.7618	n.a.	-0.686035	0								0	1195100	0	0	563480	0	0	1222400	0	0	189290	0	0	743800	0	0	0	0
sll1027	GltD	NADH-dependent glutamate synthase small subunit	54.144	494	1	28	64.6	0	323.31	n.a.	0.170915	0.247464		0.292885	0.679886		0.010015	0.0196192		34842000	18826000	24507000	37505000	27144000	28166000	31249000	20589000	14436000	67081000	28336000	20588000	21162000	13304000	8531600	20032000	31253000	7538400
sll1028	CcmK2	carbon dioxide concentrating mechanism protein CcmK	11.135	103	1	12	91.3	0	323.31	n.a.	-0.0328234	0.573576		-0.118264	0.837171		0.0898161	0.129697		3535000000	1461600000	1735200000	4251700000	1787200000	2237600000	3871400000	1723800000	1629600000	4794200000	2515700000	2135100000	3533700000	2394600000	1938300000	5081400000	2779900000	2437600000
sll1029	CcmK1	carbon dioxide concentrating mechanism protein CcmK	12.102	111	1	15	91	0	323.31	n.a.	0.0883721	0.813664		-0.241927	0.839619		0.0990246	0.271476		6179200000	2504000000	2488400000	7475800000	3211200000	3729200000	8480500000	2754000000	2083900000	11017000000	4383400000	3679900000	5995100000	3874300000	2807000000	9298300000	4371900000	4044600000
sll1030	CcmL	carbon dioxide concentrating mechanism protein CcmL, putative carboxysome assembly protein	10.638	100	1	4	58	0	24.022	n.a.	0.302191	1.20991		0.298439	1.07688		0.371591	0.838178		88648000	107980000	106720000	127220000	115610000	138940000	159830000	120400000	122740000	220070000	160010000	157340000	173710000	190560000	110260000	295300000	238930000	148750000
sll1031	CcmM	carbon dioxide concentrating mechanism protein CcmM, putative carboxysome structural protein	73.12	687	1	41	63.5	0	323.31	n.a.	-0.255559	1.33023		-0.160249	0.517924		-0.132371	1.20597		348570000	189600000	155060000	520120000	195650000	161930000	277010000	189190000	144210000	511600000	243770000	159350000	417870000	224260000	174240000	514660000	269180000	173720000	+	358; 585; 609; 454, 455, 456, 457, 458 or 459
sll1032	CcmN	carbon dioxide concentrating mechanism protein CcmN, putative carboxysome assembly protein	25.057	241	1	2	15.4	0	26.012	n.a.	-0.181575	0		0.0257376	0		-0.261915	0		0	1004400	672530	0	4652300	473370	0	0	2434900	0	0	2954600	3856200	6350600	1976200	6724500	4924800	1722800
sll1033	Sll1033	probable protein phosphatase	73.711	668	1	13	21.4	0	265	n.a.	-0.169298	1.55391		0.119995	0.374763		-0.187805	0.892759		63279000	23271000	23009000	60379000	26044000	21718000	40970000	28538000	22842000	72202000	37517000	35785000	55785000	23037000	23225000	46268000	22993000	20350000
sll1035	Upp	uracil phosphoribosyltransferase	23.637	216	1	16	81.5	0	323.31	n.a.	-0.630241	2.44236		-0.623279	2.09125		-0.445393	1.97692		140650000	90792000	95796000	89000000	66866000	70251000	207480000	96734000	110320000	208780000	94664000	96249000	149650000	200130000	99461000	130880000	160220000	72595000
sll1036	Sll1036	hypothetical protein	32.623	292	1	6	25.3	0	43.567	n.a.	0.28518	0.700748		0.351013	1.75136		0.152398	2.38415		7881900	7959600	7122100	10181000	10516000	12264000	23222000	8503900	8717900	40475000	12737000	15615000	27536000	11662000	9572900	43717000	12975000	9319900
sll1039	Sll1039	hypothetical protein	38.545	334	1	8	32.3	0	17.099	n.a.	-0.39328	0.745945		-0.309422	0.504731		-0.201062	0		14838000	5313800	9452900	11325000	4152700	16111000	18938000	22215000	4304100	17750000	27201000	3388400	17199000	4546400	0	13776000	2815000	0
sll1041	Sll1041	similar to sulfate transport ATP-binding protein CysA	28.656	260	1	8	35.4	0	23.275	n.a.	0.135205	0.127019		-0.00580063	0.00848863		0.0632097	0.0420832		760190	897840	663060	570550	1220400	607100	861080	630260	1213300	1197000	810480	1898600	2217300	3345800	3082600	3828000	3303900	2301700
sll1043	Pnp	polyribonucleotide nucleotidyltransferase	77.83	718	1	44	63	0	323.31	n.a.	-0.244526	0.975426		-0.160372	0.693002		-0.332183	1.74336		362580000	195850000	194140000	347540000	207250000	155800000	373910000	227150000	164750000	559880000	284220000	177940000	238840000	182680000	132310000	241720000	183550000	106530000
sll1045	MutT	mutator MutT protein	15.152	136	1	4	39.7	0	13.53	n.a.	0.113572	0.517297		-0.0068854	0.00522159		0.462274	0.820632		16705000	8212900	9341500	18992000	9624900	12086000	20437000	11456000	11574000	30929000	21060000	11882000	19910000	20498000	12615000	38468000	27632000	18116000
sll1049	Sll1049	hypothetical protein	63.949	564	1	11	20.6	0	14	n.a.	-0.288049	0.790152		-0.139493	0.158592		-0.39486	0.690741		2657000	1923800	1736300	2480300	1067000	1109000	2728100	1155800	1505200	3890100	1214200	1381600	1222300	981840	692130	434650	1123600	515920
sll1051	CpcF	phycocyanin alpha-subunit phycocyanobilin lyase	23.179	214	1	7	39.7	0	75.561	n.a.	-0.205096	0.172606		0.0370974	0.0429584		-0.411475	0.763036		105260000	55386000	58388000	48506000	23715000	34135000	115030000	34974000	61624000	88369000	17546000	26959000	32138000	60131000	32189000	27266000	25523000	18628000
sll1053	Sll1053	hypothetical protein	56.258	520	1	30	66.7	0	323.31	n.a.	-0.28372	0.660541		0.159056	1.65374		0.319454	0.607429		48838000	25336000	27839000	53186000	25194000	21642000	54155000	27327000	20708000	100050000	37363000	28387000	36429000	26782000	18824000	53045000	32885000	18526000
sll1054	Sll1054	hypothetical protein	21.03	187	1	10	39.6	0	256.1	n.a.	0.52574	1.15073		0.651868	2.04586		0.733931	1.49617		166650000	31566000	53021000	115600000	62271000	93121000	159590000	58287000	46386000	193330000	117720000	97157000	190330000	89689000	49281000	162140000	135590000	71677000
sll1056	PurL	phosphoribosylformyl glycinamidine synthetase II	81.831	768	1	18	35.2	0	323.31	n.a.	-0.323946	1.2451		-0.135666	0.488783		-0.463507	2.066		41474000	26123000	23118000	33031000	24030000	16008000	46405000	28962000	17077000	63691000	28188000	18063000	42722000	33201000	10504000	36447000	27394000	8515600
sll1057	Trx	thioredoxin M	14.633	126	1	2	13.5	0.00043422	3.3822	n.a.										0	0	0	0	0	0	0	5590200	9864400	0	14254000	11355000	0	0	0	0	0	0
sll1058	DapB	dihydrodipicolinate reductase	29.09	275	1	13	57.5	0	323.31	n.a.	-0.366859	0.712229		-0.111282	0.977175		-0.403515	0.923179		150960000	61485000	53160000	90814000	60892000	38988000	123650000	60412000	44108000	166090000	71456000	45447000	122710000	125690000	58987000	117810000	103100000	35352000
sll1059	Adk2	adenylate kinase	20.34	181	1	11	70.2	0	323.31	n.a.	0.256687	0.820228		0.251228	1.42202		0.340588	2.49384		185560000	88047000	118540000	215830000	111880000	186490000	187680000	109270000	88944000	323480000	172140000	137070000	137630000	109030000	96533000	184430000	158420000	120190000
sll1061	Sll1061	unknown protein	19.861	171	1	3	12.3	0	21.76	n.a.	0.864097	0		0.153114	0.450026		-0.0493375	0		1067400	919440	1164700	1615300	1992800	2645400	1064100	773780	472460	2197900	1680300	759470	1090900	1094500	392870	1434700	1177900	405130
sll1062	Sll1062	unknown protein	14.606	125	1	8	56.8	0	147.91	n.a.	0.414635	0.996221		0.0392105	0.139387		-0.118174	0.467376		58773000	33462000	25510000	63654000	34881000	36472000	31294000	27021000	15780000	49866000	31098000	22915000	48213000	21474000	12105000	39870000	23209000	12381000
sll1064	Sll1064	hypothetical protein	64.733	568	1	16	33.3	0	323.31	n.a.	-0.0876404	1.34145		-0.016788	0.239138		-0.398105	0.839889		24871000	10184000	18254000	21721000	10898000	18669000	24470000	6664600	13221000	27080000	8569500	14468000	15779000	16326000	10554000	16792000	14044000	9461700
sll1068	Sll1068	unknown protein	15.591	143	1	1	4.9	0.0029387	2.3807	19							0.15056	0		2165000	891580	1078300	1994500	1150000	1422000	2678200	1711900	1124100	4017500	1062100	1465300	2215200	3611400	0	2287300	3268500	0
sll1069	FabF	3-oxoacyl-[acyl-carrier-protein] synthase II	44.004	416	1	14	48.8	0	323.31	n.a.	0.263823	1.02803		0.314564	1.00537		0.198012	0.60709		117470000	57583000	58923000	169190000	83929000	66858000	87960000	60168000	40599000	182290000	113850000	65453000	83110000	45336000	32552000	111450000	65338000	41239000
sll1070	TktA	transketolase	71.724	670	1	30	49.1	0	323.31	n.a.	-0.283825	1.05238		-0.565307	1.72913		-0.311046	2.14486		2231200000	1100600000	960960000	1927700000	993420000	1120300000	1686900000	1148100000	849750000	1969700000	1055500000	661420000	1766000000	814250000	672570000	1637500000	772980000	573260000
sll1071	Sll1071	hypothetical protein	30.532	275	1	7	20	0	46.757	n.a.	-0.0492555	0.190523		0.139878	2.68382		0.228742	0.553486		10487000	16369000	18977000	11107000	19178000	15330000	21345000	8524300	12549000	36669000	10040000	20515000	20928000	12807000	9754700	28316000	16592000	10153000
sll1072	Sll1072	hypothetical protein	25.182	223	1	4	22.4	0	44.075	n.a.	-0.216708	0.355001		-0.104735	0.145127		-0.174699	0.318042		18282000	5499100	6793100	18842000	5146500	9402600	9805000	7113200	4232000	11291000	10716000	4867400	14944000	7618600	1663700	19124000	7516800	1398600
sll1074	LeuS	leucyl-tRNA synthetase	98.294	869	1	28	40.2	0	323.31	n.a.	-0.00850648	0.0236798		0.220585	1.11243		0.11007	0.351769		68714000	27347000	41358000	60768000	29403000	32459000	54432000	27719000	25360000	82823000	36186000	29778000	47480000	32833000	19504000	60541000	35019000	19885000
sll1077	SpeB2	agmatinase	42.963	390	1	12	28.2	0	20.663	n.a.	0.660117	0.548986		0.518188	0.779545		1.055	1.19374		1419700	587790	710590	3576800	1576300	1652400	3120000	992860	634270	7497700	2952400	1844700	1453600	752200	574080	2872900	1559000	1013500
sll1079	HypB	putative hydrogenase expression/formation protein HypB	25.079	229	1	3	17	0	8.7567	n.a.	-0.0310742	0.0584804								1952500	1167700	1352300	2040900	1009900	1354700	444030	0	0	849140	0	0	301360	0	82816	456180	0	159120
sll1080	Sll1080	ABC transport system substrate-binding protein	38.209	352	1	10	27.6	0	77.89	n.a.	0.215521	0.332097		-0.2723	0.948275		-0.000912627	0.00152182		89582000	35867000	85642000	89862000	47591000	85124000	109150000	94860000	55629000	141350000	96083000	54524000	99744000	61773000	44312000	126660000	62000000	34194000
sll1084	Sll1084	hypothetical protein	97.388	865	1	4	5.7	0	4.8116	n.a.							0.0492126	0		0	182990	0	0	247930	0	593570	1309400	362370	1183900	506040	361710	0	349400	1153400	0	362550	940440
sll1085	GlpD	glycerol-3-phosphate dehydrogenase	61.574	553	1	17	36.3	0	152.39	n.a.	2.23023	2.16647		2.29564	2.48647	+	1.87206	1.80054		3901200	3027400	1209700	22639000	20960000	8390600	5164700	863700	1307600	41100000	13183000	15164000	2684800	816570	896580	10793000	7142400	4291900
sll1086	Sll1086	unknown protein	16.637	155	1	1	5.2	0	3.4602	20				-1.17007	0					1365800	527400	322350	827230	373860	381790	2135400	2740100	1412100	2768500	1665900	946450	963090	2535400	1815200	619270	1506900	502220
sll1089	Sll1089	periplasmic protein, function unknown	23.491	213	1	8	46.5	0	323.31	n.a.	0.450689	1.99162		0.431463	2.41314		0.275376	1.15218		310660000	169440000	163020000	519540000	226200000	270170000	343780000	201760000	185790000	669430000	386060000	299090000	332760000	217730000	175880000	513210000	299150000	214170000
sll1091	ChlP	geranylgeranyl hydrogenase	44.882	407	1	26	62.9	0	323.31	n.a.	-0.168063	0.48883		-0.474496	1.71173		-0.0821707	0.0664411		186420000	109540000	117620000	199170000	114790000	93842000	159660000	69144000	55153000	176370000	55480000	51059000	111910000	37856000	29585000	69923000	53571000	38853000
sll1092	Sll1092	hypothetical protein	14.814	128	1	4	33.6	0	47.55	n.a.	-0.608004	0.776551		-0.0996228	0.495431		0.175883	0.391891		12272000	2780600	2320500	10601000	2142800	1438000	14282000	4556200	2993500	18986000	5226000	4231500	2483400	6118700	5566400	3294300	6434000	5133000
sll1096	RpsL	30S ribosomal protein S12	14.176	126	1	2	12.7	0	17.336	n.a.	-0.193364	0.378683		-0.121809	1.63186		-0.19582	0.346193		261950000	183690000	161180000	268170000	215670000	121570000	200140000	147360000	145490000	307430000	219680000	189980000	145900000	164740000	136470000	217560000	170480000	103130000
sll1097	RpsG	30S ribosomal protein S7	17.384	156	1	13	72.4	0	323.31	n.a.	-0.540967	0.801399		-0.326583	1.17446		-0.387233	0.609933		808110000	417650000	458700000	797670000	375710000	246450000	954530000	469210000	298470000	1251500000	496440000	295220000	498310000	440540000	349620000	619280000	397470000	209880000
sll1098	FusB	elongation factor EF-G	75.43	691	1	26	41.5	0	232.67	n.a.	0.0430835	0.0785		0.362361	2.00804		0.257011	0.790643		41636000	19744000	19121000	48481000	24526000	17279000	29426000	17025000	14782000	51315000	26390000	23916000	24977000	14576000	13060000	27724000	23067000	15101000
sll1099	Tuf	elongation factor Tu	43.733	399	1	37	88.2	0	323.31	n.a.	-0.563217	1.19117		-0.414826	1.58185		-0.582402	3.21941		2933100000	1179300000	1409500000	2307600000	1115200000	885790000	2901500000	1327900000	938870000	3418700000	1476400000	986970000	2250200000	1284400000	867640000	1905500000	1087700000	619240000
sll1101	RpsJ	30S ribosomal protein S10	12.037	105	1	12	68.6	0	79.874	n.a.	-0.450442	3.45933		-0.0871052	0.413934		-0.105398	0.502385		578030000	403690000	500950000	663380000	404730000	445190000	603430000	477560000	408200000	897070000	630840000	456150000	574730000	271420000	483490000	772040000	346060000	810540000	+	3
sll1104	GlnH	periplasmic substrate-binding protein of a TRAP-type permease that mediates sodium-dependent glutamate transport GtrC	32.661	296	1	6	19.9	0	82.159	n.a.	0.11528	0.308871		-0.0318191	0.469346		0.205238	0.851355		11888000	11138000	15753000	14833000	15523000	22464000	17851000	9896400	10658000	22924000	18150000	12420000	19668000	14368000	7140000	22793000	17605000	9596700
sll1106	Sll1106	hypothetical protein	18.031	171	1	13	60.8	0	323.31	n.a.	0.0163167	0.0386589		-0.335585	0.860568		-0.385602	1.34527		2127400000	721830000	837650000	1831200000	781940000	887720000	1729000000	981370000	945190000	1678300000	1194700000	1125600000	2820300000	1620900000	1270400000	2793400000	1450000000	1082400000
sll1107	Sll1107	type IV pilus biogenesis protein PilI homolog	28.432	258	1	5	17.4	0	6.434	n.a.	-0.266915	0.589723		0.180558	0.829226		0.159214	1.64018		12636000	2355200	2981000	9400400	2846800	2594600	3960300	2888000	2741400	5933600	3403700	4304100	975540	4749900	3409400	1424400	4768500	3394600
sll1108	SurE	stationary-phase survival protein SurE homolog	30.464	275	1	7	30.9	0	18.474	n.a.	-0.0967814	0.280803		-0.264246	0.922526		-0.357707	0.761485		4806500	2910600	1462500	5439800	3090300	1404300	6717200	1965800	1838800	13622000	2728100	1616400	2675700	3539600	1052300	3146000	2671800	868200
sll1109	Sll1109	hypothetical protein	22.04	194	1	3	22.7	0	102.25	n.a.	0.124788	0.284803		-0.00514079	0.00948696		-0.118943	0.472095		88191000	114530000	100850000	109110000	189360000	141640000	512370000	210560000	223670000	943780000	278270000	183110000	148330000	113040000	147160000	167140000	133810000	142720000
sll1110	PrfA	peptide chain release factor 1	41.126	365	1	20	51.8	0	323.31	n.a.	-0.320454	1.2546		-0.409504	1.18905		-0.256909	0.640406		64813000	42182000	33448000	56450000	54073000	39826000	55743000	48474000	26738000	97131000	68044000	27058000	49681000	34207000	21544000	38010000	48475000	16358000
sll1112	AroQ	3-dehydroquinate dehydratase	16.374	152	1	3	32.2	0	42.038	n.a.	0.363746	1.33855		0.1152	0.195686		0.0932536	0.562571		32913000	12235000	11001000	36728000	14369000	18059000	41364000	15462000	15275000	53754000	32245000	26575000	34440000	27478000	13876000	37608000	30920000	19794000
sll1118	Sll1118	hypothetical protein	11.45	108	1	6	53.7	0	108.06	n.a.	0.256055	0.62168		0.325649	0.779439		0.50714	1.54858		144110000	16078000	17821000	135780000	29966000	41445000	119080000	16181000	24013000	197320000	22487000	31570000	136990000	15300000	25935000	201070000	28124000	49707000
sll1120	Smc	chromosome segregation protein SMC1	136.13	1200	1	10	9.8	0	323.31	n.a.	1.39506	0		1.61018	0		-0.122963	0		0	32683	126490	0	81104	346880	1810900	59097	33646	5560000	135600	231100	0	76152	67714	0	73162	97914
sll1123	Sll1123	hypothetical protein	28.896	256	1	4	18.8	0	33.032	n.a.	-0.385503	0.70622		-0.60718	2.26675		-0.461805	2.64389		14472000	7013500	9552500	10234000	5853200	8329000	16054000	7393500	8960400	15234000	6802200	8647700	10920000	12988000	8215300	7976300	9604600	6372700
sll1124	Sll1124	two-component sensor histidine kinase, phytochrome-like protein	154.57	1371	1	5	3.8	0.00084926	2.7035	n.a.				0.222054	0.154381		0.467042	1.80933		1433900	353150	213890	1191600	529600	652750	1147000	930540	602790	1188400	1263300	1260700	2703400	900040	1019800	4362400	1273500	1674300
sll1127	MenB	1,4-dihydroxy-2-naphthoate synthase	30.307	275	1	9	35.3	0	96.355	n.a.	0.0749042	0.156209		0.175473	0.686676		-0.183842	0.446488		10594000	12763000	8161900	11051000	19100000	10243000	18758000	4846300	11563000	38235000	7782400	19783000	11022000	17521000	12117000	12827000	24896000	12571000
sll1129	TodF	2-hydroxy-6-oxohepta-2,4-dienoate hydrolase	32.773	296	1	6	19.9	0	116.27	n.a.	-0.567306	0.987718		-0.371441	0		-1.24715	0		5414400	4227100	2168100	1498800	2226400	1192700	6909200	1167500	534440	7115800	1337300	1253900	4391000	1562200	432960	2002400	1192000	0
sll1130	Sll1130	unknown protein	12.933	115	1	12	80	0	309.33	n.a.	-0.0496235	0.0802706		-0.135445	0.849058		-0.020662	0.189792		3763400000	2141800000	1833700000	3291300000	2606000000	2771300000	3521700000	2615700000	1999100000	4703800000	3808200000	2822400000	2639900000	3068300000	1817500000	3070900000	3445900000	2402900000
sll1135	Sll1135	unknown protein	35.994	334	1	4	22.2	0	18.772	n.a.	-1.23397	1.08927		-1.36133	0.697955		-0.313331	0.156385		7424800	3385000	3668500	2294000	4715600	2354300	9379000	3846400	1037900	5379600	2051900	521230	5608800	2906200	0	3565100	4877900	0
sll1138	Sll1138	hypothetical protein	27.901	248	1	9	44.4	0	120.57	n.a.	-0.34133	1.83809		-0.231881	0.163901		-0.588271	0.579616		5832000	3682100	1441300	5066800	2619700	1148400	4952200	1901800	4276600	6035600	2251700	2748900	3912500	9615700	4461500	4373000	3513100	1877100
sll1142	Sll1142	hypothetical protein	19.415	173	1	7	39.3	0	57.057	n.a.	0.00809293	0.0373999		-0.10316	1.30723		-0.00581156	0.0292923		44429000	16065000	21174000	41578000	17507000	30398000	33856000	22332000	23440000	46916000	27343000	26940000	122980000	18329000	18139000	139990000	19563000	20431000
sll1143	UvrD	ATP-dependent helicase PcrA	90.166	791	1	22	30	0	199.66	n.a.	-0.478685	1.31757		-0.44471	1.04653		-0.625107	1.8181		8463400	4813500	3775900	7144000	4818900	2558000	7284200	5305100	3305300	10788000	4961200	3064800	6175400	4952900	4054300	4991000	3751700	2469800
sll1144	RsmH	hypothetical protein	34.386	305	1	9	33.8	0	78.298	n.a.	-0.708876	2.54239		-0.721853	2.23343		-0.662251	1.4005		9228400	5346700	5931000	5870400	4215800	3126700	12261000	6933800	5349200	11588000	5163400	5229200	12745000	12521000	7925000	11744000	9457600	5925300
sll1147	Sll1147	glutathione S-transferase	15.414	137	1	1	11.7	0	19.058	21	0.11703	0					0.480472	0		1605100	1283200	1064900	1934700	1332800	448470	1521300	663850	261940	4206600	1138700	1111600	3248600	289010	0	4795300	842130	0
sll1150	Sll1150	hypothetical protein	26.695	252	1	2	7.1	0	19.101	n.a.	-1.03471	1.58576		-0.467682	1.38573		-0.569847	1.44333		11024000	7371300	7439500	6724500	5959700	3642900	18647000	8192300	7367200	18356000	7864900	6826300	19706000	5118700	6328100	13445000	5092000	4486800
sll1151	Sll1151	unknown protein	66.572	605	1	9	16.7	0	95.543	n.a.	-0.187731	0.585194		-0.122374	0.291981		-0.254849	1.45444		4759000	1892700	2323400	3942500	1913700	1775900	3782000	1242000	1362800	5068500	1398200	1565400	1512800	1891200	838990	1525500	1731800	672350
sll1155	Sll1155	hypothetical protein	12.434	113	1	4	47.8	0	3.6715	n.a.	-0.168463	0								2056000	1304800	0	2135800	2115500	0	971020	552400	0	1299900	973000	0	1086300	0	561370	1551500	0	1245500
sll1159	Sll1159	probable bacterioferritin comigratory protein	24.751	218	1	2	8.3	0.0096463	1.3867	n.a.										0	0	0	0	0	0	0	0	0	0	0	0	0	1112200	319280	0	0	271800
sll1160	Sll1160	hypothetical protein	17.02	160	1	3	23.8	0	6.1427	n.a.	-0.0189072	0		-0.664791	0		-0.643766	0		7488800	3525300	4471700	8561900	2229300	5278400	5196000	4381400	4426600	6923400	3857800	2024800	11727000	5421600	3948200	8968600	3980200	2344600
sll1163	Sll1163	unknown protein	14.769	135	1	3	27.4	0.0037563	2.2926	n.a.	-0.134021	0.855131		0.299671	0.789783		-0.0207949	0.0597727		99089000	50965000	32843000	102090000	67923000	36391000	63485000	59753000	36913000	142710000	113450000	69301000	89751000	60142000	47672000	95696000	87169000	63165000
sll1164	Sll1164	hypothetical protein	38.558	349	1	1	2	0.0057073	1.7126	22	0.622649	0								3396300	828930	1160200	4668500	1146900	1950200	0	0	881400	0	0	763300	3978700	1749500	0	3651800	0	0
sll1165	MutS	DNA mismatch repair protein	101.39	912	1	11	13.8	0	11.791	n.a.	-0.121245	0.171472		-0.0851313	0.116248		0.228818	0.238909		933990	442810	480200	1042800	395140	463240	911960	221910	511100	1524100	412400	448800	41794	179590	290440	42303	316390	290110
sll1166	Sll1166	hypothetical protein	40.068	367	1	4	19.1	0	3.6638	n.a.	-0.991867	0.584164		-0.259735	0.333621		-0.0855426	0		1732000	566770	1453700	901870	660560	321090	1973100	202100	731680	2859800	28021	657530	1011700	490580	841760	1281500	779830	881950
sll1167	Pbp	unknown protein	44.56	414	1	2	6.5	0	6.1305	n.a.							0.551787	0		233800	0	233740	278800	0	269560	285960	275920	0	676960	256250	0	0	767950	0	0	941220	0
sll1172	ThrC	threonine synthase	40.414	382	1	14	51.3	0	323.31	n.a.	-0.106607	0.384312		0.116042	0.272668		0.320416	0.654078		71140000	34400000	37600000	103290000	176730000	46395000	49155000	26399000	32384000	109610000	45724000	90054000	33405000	25359000	21141000	66792000	39157000	54653000
sll1173	Sll1173	hypothetical protein	28.014	244	1	6	22.1	0	9.2676	n.a.	-0.259599	1.11305		-0.250757	0.645098		-0.318412	1.25443		6206700	2825600	1225500	7372600	2064700	1185200	4518800	503240	1416400	6966100	578400	1411200	6190900	532660	1083100	6090300	554530	900090
sll1174	Sll1174	unknown protein	30.813	274	1	4	17.5	0	10.395	n.a.	-0.438444	0.685151		-0.140253	0.292046		-0.636006	1.96775		3169500	2435000	1836900	2533800	2169700	1228600	5644400	2347900	2671000	6674600	3196400	3267400	1111600	3736100	2642500	1085000	2934400	1984000
sll1178	Sll1178	probable carbamoyl transferase	69.141	615	1	18	29.3	0	74.298	n.a.	0.0823152	0.149825		0.374329	0.596198		0.111651	0.310243		15845000	6640800	9639600	14289000	9651300	8512900	18346000	7852800	5117900	27229000	10552000	8961000	14286000	7275100	5926400	15177000	10396000	5670800
sll1180	HlyB	toxin secretion ABC transporter ATP-binding protein	112.09	1011	1	28	27.4	0	138.39	n.a.	-0.099221	0.193682		0.328579	0.836918		-0.0522825	0.0822752		28596000	11890000	21699000	27754000	16313000	20092000	27991000	13676000	7900800	46843000	23407000	15526000	8746500	12099000	9865500	7467100	17165000	13893000
sll1181	HlyD	similar to hemolysin secretion protein	64.707	583	1	35	59.3	0	323.31	n.a.	-0.444488	0.889173		-0.27632	1.80884		-0.118789	0.311949		37196000	21316000	25976000	34113000	20476000	16097000	33980000	23218000	13865000	37180000	24771000	15313000	20934000	20045000	11780000	23764000	21478000	12186000
sll1182	PetC	cytochrome b6-f complex alternative iron-sulfur subunit (Rieske iron sulfur protein)	13.72	133	1	6	52.6	0	323.31	n.a.	-0.964268	1.26597		-1.17247	1.22843		-0.781634	1.0564		723480000	266040000	79719000	374430000	132390000	60428000	518240000	363870000	195590000	481970000	228760000	84979000	1349200000	509530000	367340000	1123900000	256680000	176310000
sll1184	PbsA1	heme oxygenase	27.05	240	1	18	72.1	0	323.31	n.a.	0.267939	0.68831		-0.759969	1.27362		-0.71138	0.853541		378610000	253600000	196410000	496950000	303340000	267600000	197410000	93948000	57347000	132120000	76144000	43323000	208970000	113630000	85629000	97621000	97912000	70639000
sll1185	HemF	coproporphyrinogen III oxidase, aerobic (oxygen-dependent)	38.937	340	1	21	63.2	0	323.31	n.a.	0.245304	1.68615		-0.0231147	0.124652		-0.119778	0.910583		470450000	254460000	325820000	596620000	358160000	438540000	463170000	243790000	239040000	685950000	367550000	303250000	282580000	151270000	112560000	327840000	178810000	117220000
sll1186	Sll1186	hypothetical protein	25.117	216	1	6	23.6	0	28.369	n.a.	-0.348372	0.897179		-0.657099	2.01384		-0.399662	0.623405		47061000	36749000	22438000	10609000	6069000	6487600	21942000	15643000	36670000	9021700	6429300	7486800	23258000	30096000	43944000	8252300	9258800	8883400
sll1188	Sll1188	hypothetical protein	18.816	164	1	10	53	0	155.77	n.a.	0.248178	0.654563		0.219922	1.31493		0.212579	1.10473		325010000	156430000	170890000	352580000	204090000	271530000	248920000	194890000	142150000	395860000	286600000	216630000	314280000	175800000	149220000	384640000	219020000	177010000
sll1189	GlcE	glycolate oxidase subunit GlcE	47.376	434	1	5	13.4	0	26.782	n.a.	0.589928	0.767122		0.00904855	0.0106337		0.419598	0.705225		1073100	1930000	1094300	2457300	2996400	1067600	2990400	1108500	1089800	4645100	1688400	1910000	1221700	1222000	851240	1078700	2340700	1307700
sll1193	Sll1193	hypothetical protein	19.388	165	1	5	26.1	0	13.988	n.a.	-1.45561	0		-1.1399	0		-1.3114	1.1795		5178700	1747400	1508500	1828400	526110	454420	3862500	2086600	1670400	2139400	1020500	1829500	6207600	5437600	2124800	2845800	1940000	1209800
sll1194	PsbU	photosystem II 12 kDa extrinsic protein	14.245	131	1	8	66.4	0	323.31	n.a.	0.272486	1.14655		0.18143	0.722334		0.185827	1.13196		6920800000	3632800000	4156500000	7817800000	5090400000	6503000000	6978200000	4322100000	4253700000	11082000000	8268200000	6735400000	5586300000	4096000000	4110600000	7281500000	6099400000	5079400000
sll1196	PfkA1	phosphofructokinase	38.588	361	1	15	39.9	0	158.49	n.a.	-0.278161	1.73997		-0.453707	0.854216		-0.533956	1.13916		23510000	13450000	14243000	17711000	13784000	9674600	24528000	17476000	15791000	33666000	17318000	10790000	18389000	22187000	13206000	18023000	16807000	8242600
sll1198	TrmD	tRNA (guanine-N1)-methyltransferase	25.948	231	1	5	22.9	0	110.47	n.a.	-0.310841	0.593371		-0.252446	0.206833		0.165179	0.201153		14807000	9951400	10782000	8795500	7095700	6574800	17711000	11645000	7013400	10214000	9618400	4384500	7418100	7364400	4727900	3272900	8918800	4367800
sll1201	Sll1201;Sll0800	hypothetical protein;hypothetical protein	30.301	264;132	2	11	36	0.0045624	2.1195	n.a.										0	0	0	0	0	0	0	0	0	0	0	0	0	0	0	0	0	0
sll1206	IutA	ferric aerobactin receptor, FhuA homolog	91.656	851	1	3	3.5	0	17.495	n.a.	0.0353257	0.141073		0.240869	1.16256		0.00762616	0		1726600	1778900	2278000	1817500	2047900	1385700	830930	575240	1536000	1282800	560340	774930	589740	646400	326330	527130	658330	447460
sll1209	LigA	DNA ligase	74.601	669	1	13	25.3	0	21.003	n.a.	-0.0537927	0.162737		0.280975	1.38738		0.466886	0.325713		777540	486870	283980	922440	520870	261600	1221200	728280	228270	1773700	1263900	262780	545280	239390	313050	713820	496110	319830
sll1212	RfbD	GDP-mannose 4,6-dehydratase	41.333	362	1	26	65.7	0	323.31	n.a.	-0.242022	0.685956		0.0434538	0.388954		-0.102398	0.561902		145420000	60005000	68460000	181790000	82709000	56360000	125650000	60613000	48624000	403630000	150310000	58541000	180320000	106720000	76391000	360160000	141160000	98754000
sll1213	Sll1213	GDP-fucose synthetase	34.719	312	1	16	55.4	0	266.16	n.a.	-0.433344	0.892166		-0.161562	0.609989		-0.410937	1.3189		79219000	38038000	68150000	71758000	36209000	33415000	93216000	63599000	36063000	132930000	49673000	40909000	89553000	80144000	55609000	80556000	49891000	106090000
sll1214	AcsF1	hypothetical protein YCF59	42.153	358	1	18	53.1	0	132.91	n.a.	-0.140143	0.341977		-0.43594	1.52427		-0.250775	0.401861		49508000	37426000	54510000	56206000	44825000	37777000	39895000	20467000	16244000	41310000	22895000	15906000	22945000	13562000	10770000	16314000	19016000	9699600
sll1217	Sll1217	unknown protein	25.604	225	1	13	48	0	128.53	n.a.	-0.343619	1.605		-0.450364	2.94168		-0.262999	0.922211		11068000	8421100	6674900	8484800	6127600	6606900	12240000	12235000	7756400	14984000	12699000	5852400	9184800	19197000	12964000	8811000	15516000	9967500
sll1218	Ycf39	hypothetical protein YCF39	23.534	219	1	11	55.7	0	159.81	n.a.	-0.638122	2.37751		-0.575992	1.55518		-0.343633	1.29484		110280000	70665000	64475000	76612000	55842000	51887000	123150000	94124000	63672000	120490000	87945000	56480000	139410000	105690000	85782000	130100000	88621000	60129000
sll1220	Sll1220	putative diaphorase subunit of the bidirectional hydrogenase	18.759	173	1	8	56.6	0	144.18	n.a.				-1.49663	1.57398		-2.33504	2.83252	+	2247700	788250	533250	0	236350	34385	4503500	1392000	3108700	1841600	0	315150	15708000	10906000	10400000	835690	941110	953310
sll1221	HoxF	diaphorase subunit of the bidirectional hydrogenase	57.774	533	1	16	40	0	56.697	n.a.	-0.0533892	0.0736433		-0.0479215	0.0651897		-0.600877	1.18227		5614500	3039600	2968500	5586100	4629400	2411500	7052400	4033100	3100900	7384500	4180300	3814900	7090900	5424300	4506200	5155700	4691600	1861800
sll1222	Sll1222	hypothetical protein	24.229	212	1	8	42	0	51.959	n.a.	-0.224742	1.38118		-0.682263	1.08379		-0.0596295	1.8649		11373000	5971200	8517800	8685100	7029600	6099600	12912000	13092000	7208300	14090000	13303000	5516900	11831000	10049000	5026400	13555000	10215000	4579500
sll1223	HoxU	diaphorase subunit of the bidirectional hydrogenase	26.196	238	1	13	65.1	0	65.908	n.a.	-0.510358	1.3204		-0.200229	0.53654		-1.13022	1.17289		1987000	4343300	2984400	1742600	3526400	1574200	3449000	4904700	5227300	6334200	4068900	3454700	49428000	18039000	27764000	20569000	8856700	8416400
sll1224	HoxY	hydrogenase subunit of the bidirectional hydrogenase	19.958	182	1	6	44.5	0	64.25	n.a.	-1.32581	1.24225		-1.76126	2.31929		-1.67172	2.44949		45873000	14458000	12264000	9447800	6213300	4557700	34370000	20119000	10346000	9987000	9698400	3015100	37895000	43604000	36642000	9220300	10170000	11984000
sll1225	Sll1225	unknown protein	17.295	149	1	2	8.1	0	5.4032	n.a.	0.63745	0.816597		0.454882	0.560348		0.813208	0.52007		2467700	1378500	974770	4682000	3166000	2524200	1670100	3204800	1678400	3950700	5183800	2238100	418610	1515100	1035000	1154100	2623100	1074500
sll1226	HoxH	hydrogenase subunit of the bidirectional hydrogenase	52.917	474	1	15	36.3	0	101.55	n.a.	-1.67436	2.54876	+	-1.69037	2.55392	+	-1.85543	2.08619		8189500	3712600	3815800	3647700	1778200	1224400	12443000	3070900	3864500	5783600	1077600	1267300	7099700	6869700	3463500	2758900	2100500	729030
sll1228	Sll1228	two-component hybrid sensor and regulator	69.896	633	1	7	12.6	0	6.9608	n.a.	0.508678	0.331495		0.587589	0.642951		0.621243	0		636630	0	165710	1075800	105000	233970	220390	38779	112570	810300	252580	290930	0	113820	60874	0	141950	66499
sll1229	Sll1229	two-component hybrid sensor and regulator	42.382	378	1	6	17.5	0	13.553	n.a.	0.0299415	0.0908984		-0.0642915	0.253864		-0.156595	0.319279		780110	152360	518890	813290	245980	452830	765920	314880	537050	1275600	676640	732490	1562500	657920	344520	949990	789460	333680
sll1233	Sll1233	hypothetical protein	33.204	294	1	8	30.3	0	13.849	n.a.	-0.248166	1.54137		-0.169177	0.23617		-0.113483	0.582342		48956000	24381000	24192000	78065000	32710000	36102000	36300000	20544000	30765000	79876000	46132000	29434000	50199000	36080000	19094000	45545000	32222000	20606000
sll1234	AhcY	adenosylhomocysteinase	46.213	425	1	20	66.1	0	323.31	n.a.	0.344855	1.50619		0.247172	1.2797		0.456313	0.854095		999420000	558380000	545350000	1352400000	732320000	902260000	932410000	475270000	362390000	1637300000	829100000	619190000	741130000	235890000	173700000	909400000	427040000	314490000
sll1236	Sll1236	unknown protein	14.711	127	1	4	28.3	0	28.799	n.a.	0.446472	1.06902		0.273089	0.31743		0.661582	0.9117		6870500	7738400	11753000	12936000	13355000	11233000	7758400	8462700	5473600	15526000	21616000	9806100	26491000	16025000	11758000	48298000	26318000	18021000
sll1237	PrmC	N(5)-glutamine methyltransferase	33.802	299	1	6	19.4	0	12.006	n.a.	-0.658135	1.01358		-0.370643	0.289052		-0.48219	0.680737		2226100	2351400	1635000	1305600	990610	1759500	2033700	16306000	3546100	3144700	22061000	1679200	1664100	3540900	2217600	2030100	2229600	1722500
sll1239	Sll1239	unknown protein	20.608	178	1	12	50	0	63.948	n.a.	1.24362	2.14109		1.19136	2.417		1.1032	1.43798		83335000	55628000	61596000	185050000	108070000	91537000	51041000	76198000	25735000	182750000	115190000	57670000	47204000	86289000	25389000	151340000	154200000	56054000
sll1241	Sll1241	unknown protein	29.409	252	1	13	51.6	0	62.062	n.a.	0.976069	3.58223	+	0.547824	0.836458		0.845351	1.74127		6289800	6579700	5855400	15925000	10493000	10305000	6290700	3497600	5971900	17242000	7829900	7070200	3251800	5772300	2428800	6390600	8127800	3622500
sll1242	Sll1242	hypothetical protein	61.755	536	1	14	24.6	0	32.388	n.a.	-0.144567	0.422945		0.330191	1.2637		0.379891	0.572624		7995800	3915100	6302300	12701000	7001300	9417500	11979000	4579100	4530900	17610000	7351100	5885700	6750700	3612300	2306000	9029400	7757400	3594700
sll1244	RplI	50S ribosomal protein L9	16.641	152	1	8	62.5	0	310.12	n.a.	0.502405	2.10743		0.488454	2.45864		0.498694	1.4607		1952700000	1104400000	915680000	3162300000	1700700000	1649400000	1927500000	1285700000	1137200000	3674400000	2431500000	1869300000	1377000000	997280000	992600000	2171500000	1742500000	1381300000	+	12
sll1247	Sll1247	hypothetical protein	52.741	457	1	8	21	0	26.717	n.a.	-1.29525	2.22987		-0.628833	0.505101		-0.955031	1.47941		6210500	603510	1656200	8898300	121960	500780	8738800	1052400	260830	15336000	756030	153750	1316000	1554200	609760	536190	821570	311040
sll1249	PanC/cmk	pantothenate synthetase/cytidylate kinase	55.451	513	1	11	25.1	0	64.077	n.a.	-0.23374	0.864972		0.0995144	0.166365		-0.211038	0.755783		5843200	3651700	4111900	5398200	4160700	3415500	10090000	3264000	5388000	15444000	3801900	6231200	4695500	6296500	2613500	5514100	5738800	1771300
sll1252	Sll1252	hypothetical protein	28.591	259	1	7	27.4	0	25.793	n.a.	-0.11497	0.405491		-0.0972689	0.137102		-0.171242	0.453048		16510000	6995400	5355000	16773000	9222400	6303000	12042000	11056000	6774400	17673000	15615000	7532300	24546000	9590200	10642000	29177000	9989600	8329800
sll1253	PcnB	similar to polyA polymerase	105.91	942	1	7	7.4	0	12.153	n.a.	-0.127775	0.426672		0.265405	0.616782		0.182598	0.968142		3725200	2269800	2919300	5118600	2885100	2677300	2604000	2613100	215670	3638500	5230000	305170	2932600	3110100	642870	4422700	5149000	645310
sll1254	Sll1254	hypothetical protein	38.343	346	1	8	19.9	0	44.106	n.a.	-0.607722	1.1965		-0.134694	0.269632		-0.092765	0.132947		10010000	7333700	5586000	3865900	4461700	4023900	15714000	4712700	3008800	8236900	3491700	2797300	861950	5464200	2845100	243270	3187600	2275900
sll1258	Sll1258	dCTP deaminase	21.378	193	1	9	52.3	0	111.7	n.a.	-0.140576	0.637724		0.131059	0.194703		0.359557	0.883918		20662000	14921000	13575000	16279000	17428000	17575000	16146000	17844000	16927000	23318000	26855000	14631000	21382000	12912000	15910000	32866000	15630000	17595000
sll1260	RpsB	30S ribosomal protein S2	30.15	269	1	20	59.1	0	323.31	n.a.	-0.0841064	0.520697		0.0333936	0.100876		-0.178608	0.771595		722120000	424970000	306680000	849020000	457440000	296080000	555550000	426750000	301320000	1004200000	601420000	331630000	569190000	531770000	336500000	698840000	572640000	324470000
sll1261	Tsf	elongation factor TS	24.231	218	1	16	57.3	0	323.31	n.a.	0.299001	1.22837		-0.206965	0.419342		0.247611	2.44159		1354800000	714140000	627130000	1351000000	858120000	919220000	1361100000	744420000	646940000	1470900000	1002400000	807850000	1254200000	591730000	488000000	1353400000	845970000	649060000
sll1262	NdhN	hypothetical protein	17.629	161	1	11	74.5	0	323.31	n.a.	-0.0544492	0.272559		-0.258798	0.708294		0.0172959	0.0820406		628740000	266450000	254720000	586970000	275770000	329360000	840410000	424070000	266330000	1085000000	550550000	279770000	1084500000	709030000	400950000	1491300000	855330000	427080000
sll1263	Sll1263	cation efflux system protein	33.324	310	1	3	8.7	0.00085106	2.7475	n.a.	-0.402799	0.502406		0.0914198	0.209602		0.0673633	0		2831500	683890	1440500	3425800	306150	894800	1387300	540800	1127800	1898300	528780	1955000	0	997600	408830	0	1064300	1179600
sll1265	Sll1265	unknown protein	213.76	1978	1	28	16.9	0	150.19	n.a.	0.381287	1.51707		0.439589	2.45243		0.39313	1.43372		3993400	1458100	2181300	4914100	1734100	2641000	4044100	1299200	1822900	7274300	2853000	2763200	5349500	3319000	2477500	5765700	4230800	3299800
sll1267	Sll1267	unknown protein	21.737	196	1	1	6.1	0	4.1893	23	0.252173	0					0.969307	0		1034900	1882100	1096700	1733700	1293100	1933900	0	845470	408360	2114100	933540	623670	0	0	725360	0	0	1280100
sll1268	Sll1268	unknown protein	53.82	517	1	6	17.8	0	323.31	n.a.	-0.488193	0.508421		-0.659757	0.598751		-1.28739	2.4338		9057300	1387600	2353900	6426600	1300500	2288600	7741900	1539900	473940	8273300	2315000	236520	8906000	3907300	1528400	7622600	2307800	422110
sll1270	GlnH	periplasmic substrate-binding protein of a TRAP-type permease that mediates sodium-dependent glutamate transport GtrC	57.68	530	1	7	15.3	0	92.527	n.a.	-0.783175	1.14343		-0.324871	0.952494		-0.252503	0.419282		6003400	4948400	6387800	3906500	4590200	3061500	9935800	4611800	2062800	8153200	6371100	2752100	4919200	4543800	2171300	3539300	5404300	2349500
sll1271	Sll1271	probable porin;major outer membrane protein	62.869	572	1	14	26.2	0	323.31	n.a.	-0.126269	0.223983		-0.202997	0.578163		-0.0478202	0.0897484		26161000	12536000	8505300	27043000	12839000	11575000	21849000	12434000	3015100	27956000	15683000	3728500	11218000	20824000	8189200	10743000	18769000	11109000
sll1272	Sll1272	unknown protein	29.008	256	1	8	34	0	12.954	n.a.	-0.505866	1.36872		-0.166225	0.309754		-0.286639	0.683532		7146300	2369400	3928100	5135000	2323700	2955600	4512800	3286700	3919900	5468700	3232600	4165600	3460400	3038000	3650000	4217900	3050400	2934600
sll1273	Sll1273	unknown protein	53.975	474	1	11	27.2	0	250.51	n.a.	-0.122637	0.190665		0.243523	0.554895		0.13679	0.282303		4510600	1476100	2366300	4847500	2046300	2099800	4366800	2103600	2151700	8119800	3949400	2693800	3516700	2041500	1832400	5334700	2787000	1827000
sll1274	Sll1274	hypothetical protein	20.265	171	1	4	28.1	0	17.309	n.a.	0.0370914	0.0293977					0.694479	0		4228400	1432700	1143500	2505000	1209400	1629300	1740500	248070	0	1834200	593010	0	1392500	789430	357330	2037500	1725700	334570
sll1275	Pyk2	pyruvate kinase 2	62.985	591	1	28	55.2	0	323.31	n.a.	-0.273193	1.01107		-0.0436184	0.294431		-0.272662	0.754797		146870000	53907000	45914000	85592000	46070000	38139000	190810000	80773000	56966000	120140000	66141000	51520000	122370000	55142000	33249000	66244000	46108000	37302000
sll1276	Sll1276	ATP-binding protein of ABC transporter	59.009	534	1	7	12.5	0	10.34	n.a.	-0.0368145	0.0708354		0.284035	0.640064		0.63731	1.44931		1666800	659200	680370	1501400	1206700	575090	1684800	589990	682570	2801400	1263800	1276900	196890	350660	148580	177820	858610	180490
sll1277	RecF	RecF protein	43.743	384	1	2	4.9	0.0080775	1.5165	n.a.	0.264236	0								387710	0	0	513730	0	0	0	0	0	0	0	0	0	0	0	0	0	0
sll1280	Sll1280	hypothetical protein	33.07	295	1	9	39.3	0	149.87	n.a.	-0.625641	0.984399		-0.496402	2.06292		-0.618213	1.20363		6916800	8985900	7096400	3674500	7221100	5597400	9645900	4351200	4059400	10795000	3989100	3683700	4938700	6454300	2444900	3488300	5689000	1927000
sll1282	RibH	riboflavin synthase beta subunit	17.617	164	1	9	86	0	284.96	n.a.	0.0294723	0.150039		-0.181205	0.532602		0.0902351	0.361006		334530000	143490000	166660000	389430000	189460000	172840000	303030000	207460000	198670000	387090000	345030000	209480000	185520000	245150000	226210000	238550000	252680000	161610000
sll1283	SpoIID	similar to stage II sporulation protein D	42.134	391	1	19	55.8	0	323.31	n.a.	0.790905	2.51149		0.794538	1.59619		2.05875	1.30045		105080000	47611000	71643000	192890000	100730000	130570000	74316000	38315000	37727000	185690000	99056000	64641000	24206000	13451000	6779900	54265000	49548000	34981000
sll1284	Sll1284	esterase	22.209	204	1	3	23.5	0	323.31	n.a.	0.13687	0.906129		0.0649187	0.155993		0.0134091	0.0422034		63841000	30010000	29106000	72726000	35698000	42049000	76106000	30970000	33043000	103790000	49601000	49010000	60906000	37909000	23266000	53878000	45422000	29651000
sll1286	Sll1286	transcriptional regulator	23.926	214	1	4	22.9	0	55.664	n.a.	0.261219	0.665068		-0.115166	0.881704		0.3645	0.833322		10648000	4705800	8049500	10297000	7481900	8934800	8024000	7431000	5881400	10840000	6823300	4591500	10394000	6457500	1123100	13245000	9475500	1552200
sll1289	Sll1289	hypothetical protein	21.221	194	1	9	50.5	0	270.62	n.a.	-0.230847	2.00496		-0.28442	0.93149		-0.0683138	0.172326		80207000	37024000	46194000	81661000	47419000	42351000	66074000	49999000	34313000	92780000	62174000	34787000	104190000	51069000	43471000	123050000	65464000	42276000
sll1290	Sll1290	probable ribonuclease II	75.801	666	1	22	32.9	0	43.23	n.a.	-0.410106	0.611978		0.168617	1.58114		-0.120996	0.458318		4842100	1683500	2941000	4616300	1548300	2144300	4157300	1999800	2137900	5787300	4035600	2199900	2397800	2745500	1772300	2855800	2306900	1229200
sll1291	Sll1291	two-component response regulator PatA subfamily	44.66	401	1	11	29.9	0	91.702	n.a.	-0.295118	0.44567		0.0480849	0.182256		-0.0647475	0.0850969		7747200	4313000	5083200	6188300	4605100	3611000	8905200	2969800	2590100	11399000	3892600	3953400	3187700	2382800	1178500	2605200	3462500	1410400
sll1292	Sll1292	two-component response regulator CheY subfamily	13.685	121	1	8	61.2	0	52.684	n.a.	0.377072	1.20555		0.217843	0.964019		0.900688	2.70996		237850000	115100000	113320000	268390000	153240000	167910000	321190000	180980000	143130000	474680000	258800000	159060000	234070000	118780000	123440000	408960000	272580000	238090000	+	102
sll1293	Sll1293	unknown protein	16.885	155	1	4	41.9	0	52.107	n.a.	-0.306828	0.733668		-0.629254	1.85249		0.408043	1.16584		15247000	6054800	7123500	12280000	4470300	6034700	6586400	6514600	3844300	7859200	5230200	3728900	431910	3135600	2657500	539550	4889800	3766800
sll1294	PilJ	methyl-accepting chemotaxis protein	103.18	953	1	43	49	0	323.31	n.a.	-0.634639	2.21072		-0.818932	1.77993		-0.0107497	0.0146542		87986000	31747000	39728000	53533000	23048000	24762000	72334000	33116000	28202000	57628000	26803000	21630000	43060000	21525000	17218000	31134000	24556000	17937000
sll1296	Sll1296	two-component hybrid sensor and regulator	101.71	924	1	14	17.1	0	33.771	n.a.	-0.629939	1.12264		-0.446886	2.03887		0.0912687	0.27144		6024300	3267500	5556800	4508000	2678500	3497100	4920500	2231400	3130100	5912200	2581500	2609700	2594500	2127100	2945400	3504400	2232600	2676500
sll1298	Sll1298	putative carboxymethylenebutenolidase	26.941	246	1	8	39.4	0	323.31	n.a.	0.0710515	0.2465		-0.288847	1.15134		-0.280996	1.4271		449540000	169640000	141050000	556550000	241360000	224000000	382320000	211010000	127860000	613770000	296110000	150760000	446780000	246300000	192370000	580770000	251990000	179760000
sll1299	AckA	acetate kinase	44.761	413	1	5	14.8	0	17.07	n.a.	0.0907573	0.128137		0.342307	1.96275		-0.0644632	0.112805		1546400	312350	717430	2840000	398490	951460	1207000	433880	815660	3521800	562010	1040600	1619000	259910	729360	1732800	236880	886040
sll1300	TrmB	putative methyltransferase	24.416	211	1	7	31.8	0	12.484	n.a.	-0.0460336	0.30155		-0.486133	0.539444		-0.206417	0.981339		6991100	3747500	2135200	5263800	3262400	2009900	8416200	2297400	3349500	8987600	2575900	2255700	7983400	6191500	3088000	7623500	4297300	2713900
sll1304	Sll1304	unknown protein	32.848	287	1	11	39	0	131.07	n.a.	-0.058181	0.183744		0.0674456	0.75403		-0.366261	1.56539		29617000	16033000	16187000	32989000	16197000	18717000	25634000	18670000	12932000	44180000	22669000	15184000	26550000	28365000	24199000	28432000	33952000	24582000
sll1305	Sll1305	probable hydrolase	32.885	295	1	7	32.2	0	323.31	n.a.	-0.190599	0.79341		-0.0384568	0.216497		-0.407019	1.78624		171160000	78000000	76724000	124620000	83041000	67992000	164920000	72609000	62815000	211750000	94333000	67039000	190570000	125330000	72749000	153850000	100020000	51797000
sll1306	Sll1306	periplasmic protein, function unknown	38.27	335	1	25	75.5	0	323.31	n.a.	0.41888	0.989674		0.297878	0.849398		0.222675	1.33615		498180000	245780000	216480000	697510000	406060000	423510000	566240000	322140000	264580000	960920000	557600000	477940000	569370000	355740000	265920000	820470000	577310000	369410000
sll1307	Sll1307	periplasmic protein, function unknown	17.849	175	1	9	78.3	0	323.31	n.a.	0.554426	1.24663		0.378761	1.01271		0.209632	1.13957		1614600000	640380000	815870000	2046000000	1066300000	1530500000	1655400000	795230000	730270000	2521000000	1514400000	1180200000	1584200000	746830000	689130000	2132800000	1111300000	902310000
sll1308	Sll1308	probable oxidoreductase	25.861	248	1	10	47.2	0	305.55	n.a.	0.207083	1.27618		-0.165334	0.232898		0.196946	0.875045		79985000	36695000	32951000	65799000	40308000	38407000	55800000	41116000	32011000	62874000	53424000	31981000	98813000	39016000	36143000	95819000	63614000	44815000
sll1314	DctP	putative C4-dicarboxylase binding protein, periplasmic protein	41.164	369	1	17	57.5	0	323.31	n.a.	0.384606	2.98024		0.143643	1.05481		0.203736	0.788086		109780000	63013000	75950000	159650000	75657000	103310000	140110000	76408000	69179000	208400000	117320000	89824000	104170000	92187000	96732000	145710000	112490000	91670000
sll1315	Sll1315	unknown protein	38.968	352	1	7	20.2	0	55.178	n.a.	0.361409	1.16289		0.299279	1.05633		0.524602	2.17931		21968000	12551000	19459000	35311000	23398000	28462000	33667000	16716000	13387000	45112000	32871000	24307000	41279000	21346000	29251000	48402000	34644000	37533000
sll1316	PetC2	cytochrome b6-f complex iron-sulfur subunit (Rieske iron sulfur protein)	18.996	180	1	13	73.9	0	323.31	n.a.	-0.447964	1.02126		-0.471	0.800946		-0.158826	0.998514		3304700000	1566900000	1258300000	2693700000	1590400000	984470000	2458400000	1812000000	1424100000	2218500000	2173600000	1221800000	3150500000	1871400000	1365100000	3136000000	1741500000	1349200000	+	2
sll1317	PetA	apocytochrome f, component of cytochrome b6/f complex	35.23	328	1	12	40.9	0	323.31	n.a.	-0.633979	3.57287		-0.776582	2.61803		-0.818084	1.4706		1840000000	693540000	779370000	1317300000	507320000	558000000	1515400000	763270000	597860000	1381400000	583840000	443460000	758170000	910980000	622040000	636650000	546370000	332290000
sll1318	Sll1318	hypothetical protein	24.946	222	1	2	8.1	0	15.522	n.a.	-0.313728	0		-1.8329	0		-0.390579	0.434952		1681700	794780	800380	1656100	673890	1074700	2751000	544690	955430	2965000	709180	1309900	3118100	2079000	1275800	3104300	1744200	1096600
sll1322	AtpB	ATP synthase A chain of CF(0)	27.46	248	1	3	13.3	0	17.251	n.a.	-0.219092	0.262625		-0.213297	1.26996		-0.227554	1.00918		118340000	56036000	89882000	107370000	59254000	55132000	72522000	57919000	49749000	93587000	75926000	57477000	29469000	69761000	23522000	26674000	102050000	22841000
sll1323	AtpG;AtpG	ATP synthase subunit b' of CF(0);ATP synthase subunit b' of CF(0)	16.245	143	1	14	63.6	0	323.31	n.a.	-0.526923	1.52586		-0.688934	0.952698		-0.405394	0.79784		1599400000	955530000	1006900000	1296900000	807620000	768360000	1690900000	1248800000	1020000000	2008600000	1318900000	836940000	1323200000	1010300000	961650000	1707900000	894990000	687440000
sll1324	AtpF	ATP synthase B chain (subunit I) of CF(0)	19.804	179	1	25	66.5	0	323.31	n.a.	-0.0339461	0.383672		-0.012748	0.0943188		-0.0536193	0.3018		2226800000	1532500000	1636900000	2445200000	1820200000	2035900000	2225200000	1872600000	1522400000	3127500000	2709600000	1867900000	2315400000	1762200000	1218000000	2886100000	2096200000	1283000000
sll1325	AtpH;AtpD	ATP synthase delta chain of CF(1);ATP synthase delta chain of CF(1)	20.093	185	1	12	69.2	0	323.31	n.a.	0.123103	0.635252		-0.169942	0.626355		0.0627141	0.245287		1687200000	428000000	463720000	1618900000	548880000	666720000	1499700000	504690000	457260000	2084500000	758460000	548130000	1110200000	525940000	425230000	1167800000	657570000	467060000
sll1326	AtpA	ATP synthase alpha chain	53.965	503	1	27	47.7	0	323.31	n.a.	-0.282363	0.657251		-0.0845679	0.59427		-0.304556	0.958596		1944000000	1039300000	1207000000	1895000000	1124100000	918690000	1801100000	1065100000	881090000	2937100000	1418200000	1115600000	1837400000	922200000	922350000	1852200000	985090000	713460000
sll1327	Sll1327	hypothetical protein	34.605	314	1	18	58.6	0	323.31	n.a.	-0.48445	0.908777		-0.31671	1.2527		-0.482444	1.71293		771910000	308020000	380040000	693050000	282920000	257220000	857250000	339970000	302200000	1087700000	366820000	289980000	499590000	332990000	377770000	417200000	264320000	295580000
sll1329	Sll1329	inositol monophosphate family protein	31.555	287	1	6	37.6	0	23.786	n.a.	-0.0389102	0		-0.145942	0.636673		0.40294	0		0	3447700	1118500	0	39633000	1351200	12162000	1508000	1558000	8586300	2074800	1836800	646430	589410	388510	995560	1229800	567700
sll1330	Sll1330	two-component system response regulator OmpR subfamily	28.301	250	1	7	27.2	0	10.787	n.a.	-1.5476	1.69594								3316800	5775700	2744500	883490	1135100	188330	0	664710	971230	0	0	73448	0	223600	0	0	200060	0
sll1333	Sll1333	unknown protein	25.687	235	1	5	21.3	0	53.109	n.a.	0.477027	1.43022		0.218394	0.521485		0.572179	1.52973		41948000	9380500	15921000	57151000	15925000	22357000	35902000	22456000	12109000	57119000	39733000	23043000	22287000	13165000	26396000	30646000	27945000	37973000
sll1334	Sll1334	two-component sensor histidine kinase	56.72	509	1	12	25.9	0	217.12	n.a.	-0.107908	0.279667		-0.212435	0.924428		-0.360149	1.07411		6296700	1292900	625160	5170800	1278700	621200	6095400	1025600	1324200	7523400	1122500	1040500	5423600	6468800	3500600	4467600	6208500	2422200
sll1336	Sll1336	hypothetical protein	78.327	705	1	22	36.3	0	323.31	n.a.	-0.263889	0.940531		0.0502614	0.135192		-0.286879	2.40896		71396000	30875000	31604000	76608000	33618000	24003000	79165000	30816000	24753000	100930000	36684000	31544000	92347000	23830000	17151000	45076000	27664000	18098000
sll1338	Sll1338	unknown protein	20.183	187	1	5	48.7	0	323.31	n.a.	1.42709	1.8799		1.33558	1.95395		0.629373	0.467598		972400000	325470000	287710000	2996600000	827040000	1182500000	1049300000	315390000	248450000	4864200000	1171000000	1009200000	971090000	659450000	840640000	3812300000	824360000	1220800000
sll1340	Sll1340	hypothetical protein	11.581	100	1	2	18	0.0080645	1.4973	n.a.	-0.877155	0								1095700	1365700	930820	715850	1206600	820710	0	0	0	0	0	0	0	0	0	0	0	0
sll1341	Bfr	bacterioferritin	18.331	156	1	13	82.7	0	323.31	n.a.	-0.430214	1.47849		-0.248259	1.57602		-0.00197869	0.00854241		1083100000	341360000	337440000	885400000	231750000	285070000	1139200000	448260000	348650000	1403200000	527270000	384020000	1295500000	419700000	449540000	1626900000	469020000	430650000	+	156
sll1342	Gap2	NAD(P)-dependent glyceraldehyde-3-phosphate dehydrogenase	36.492	337	1	27	77.2	0	323.31	n.a.	-0.255881	1.05245		0.0714465	0.798019		-0.259442	1.77013		1096500000	679190000	720630000	1069600000	704110000	600670000	1252400000	690900000	482930000	1881400000	939300000	719360000	938940000	525740000	364950000	802140000	542030000	338220000
sll1343	Ape2	aminopeptidase	97.979	869	1	38	39.6	0	323.31	n.a.	-0.311089	1.17895		-0.148269	1.04057		-0.135027	0.585597		23964000	15692000	16674000	22731000	20417000	14075000	28872000	28089000	12602000	35489000	22296000	16511000	18544000	13336000	8595200	15655000	15406000	9404000
sll1344	Sll1344	unknown protein	28.733	253	1	9	42.3	0	19.824	n.a.	0.151138	0.391744		-0.531007	0.560926		-0.830527	0.767714		1200000	610840	4083000	1522900	758100	1614600	2014100	393190	669840	2628200	368190	480100	10517000	13629000	3166500	1003200	5351000	368830
sll1349	CbbZp	phosphoglycolate phosphatase	24.982	221	1	9	36.2	0	94.1	n.a.	-0.456818	0.933439		-0.383586	0.835912		-0.488819	0.978797		18306000	29065000	12739000	15938000	19880000	10777000	34673000	10347000	12809000	32044000	10762000	10995000	16066000	22627000	16779000	15778000	23478000	15449000
sll1350	Sll1350	hypothetical protein	44.504	398	1	6	14.6	0	5.7936	n.a.	-0.203254	0.345362		0.249889	0.424879		0.383098	0.585947		1398400	557730	958950	1291800	723620	683500	1780600	596970	819830	2240600	1112000	1136700	978870	834150	372100	1106700	1048400	481380	+	234; 240; 241
sll1353	Sll1353	two-component sensor histidine kinase	111.13	998	1	4	6	0	5.2945	n.a.	-0.00795675	0								4374100	37232	28119	5001800	32958	37139	32913	0	0	173640	0	105220	2704400	26221	0	2975800	70379	0
sll1354	RecJ	single-strand-DNA-specific exonuclease RecJ	84.235	759	1	4	7.5	0	13.432	n.a.	-0.114542	0.802821		-0.159212	0.30844					861690	380180	384900	654970	544730	567430	1183100	300540	0	1442900	397860	0	1604500	130550	0	1114700	175900	0
sll1355	Sll1355	hypothetical protein	20.737	181	1	6	39.2	0	41.12	n.a.	0.0799917	0.287805		0.0446905	0.0751472		0.00495854	0.00551869		16766000	7110900	11044000	25958000	9237300	20354000	22091000	14580000	12456000	44265000	21005000	22353000	24778000	20638000	23233000	46918000	22336000	29344000
sll1356	GlgP	glycogen phosphorylase	96.648	849	1	38	45.1	0	323.31	n.a.	-0.0308656	0.0481783		0.0849328	0.457397		-0.0529854	0.140381		51964000	34081000	37933000	26566000	10996000	13642000	80471000	37728000	28146000	77212000	13911000	15026000	28423000	44346000	30648000	22119000	19281000	11535000
sll1358	Sll1358	putative oxalate decarboxylase, periplasmic protein	43.15	394	1	18	51.8	0	323.31	n.a.	0.415736	1.16231		0.187038	1.02794		0.200013	0.97319		120280000	77912000	58028000	149750000	109430000	91828000	147560000	93099000	61873000	214950000	141450000	94591000	184780000	117120000	101840000	206940000	166040000	119460000
sll1359	Sll1359	unknown protein	75.516	678	1	13	19.5	0	26.116	n.a.	-0.303034	1.17776		-0.224134	0.712359		-0.142975	0.408674		13356000	2664100	2126600	11561000	2362000	2992500	4244500	4314500	1781200	4869700	4471600	2060400	5239000	3489900	2441300	6197300	4338000	2641600
sll1360	DnaX	DNA polymerase III subunit gamma/tau [Contains: Ssp dnaX intein]	122.01	1116	1	7	5.3	0.0080743	1.5058	n.a.				0.210514	0					0	50930	0	0	122670	0	24072	157100	23889	204790	319150	209760	0	0	0	0	0	0
sll1362	IleS	isoleucyl-tRNA synthetase	112.34	988	1	32	36	0	323.31	n.a.	-0.03536	0.071934		0.571835	1.5905		0.441774	0.815483		25085000	12733000	14310000	27994000	16093000	14022000	24418000	13608000	8717300	47488000	21274000	16751000	14628000	8363100	4461100	15718000	13733000	5581800
sll1363	IlvC	ketol-acid reductoisomerase	39.951	367	1	24	57.2	0	323.31	n.a.	-0.189563	0.50257		-0.0532476	0.143189		-0.0284655	0.205285		500470000	300840000	296750000	471180000	298990000	229620000	458800000	278500000	206020000	666160000	365690000	204200000	360180000	258160000	188860000	425980000	308940000	180880000
sll1365	Sll1365	unknown protein	70.335	633	1	8	10.9	0	11.426	n.a.	-0.570274	1.78345		0.0188631	0.0116154		-0.301126	0.293328		1419000	577960	1136000	884280	551500	911480	2352300	302370	268150	2416000	624130	414110	2305500	325530	422940	1086100	426530	329840
sll1366	Sll1366	putative SNF2 helicase	115.83	1039	1	11	12.9	0	44.115	n.a.	0.158807	1.25998		0.120747	0.37301		-0.285141	0.345886		63600000	16246000	18480000	71474000	26943000	29114000	47912000	20703000	19417000	42894000	31755000	37741000	66571000	32380000	17151000	52113000	26086000	23440000
sll1367	Sll1367	hypothetical protein	30.065	261	1	9	33	0	20.989	n.a.	-0.563336	2.53678		-0.350814	0.991646		-0.635037	2.04791		7052000	5830700	3681700	5067800	4546000	2145100	5623800	7237900	4695300	7896500	5936100	3842500	11572000	8112700	7207700	9486900	4805800	4575300	+	91; 106
sll1369	Sll1369	putative peptidase	46.446	430	1	3	10.2	0	17.373	n.a.	-0.526998	4.0054		-0.358221	1.16111		0.157911	0.363701		7777000	956230	2359600	5959400	824420	1986100	6463300	1409400	956680	5833300	1838600	599240	1892900	373760	426080	2043100	484680	585830
sll1370	RfbM	mannose-1-phosphate guanylyltransferase	40.464	367	1	11	34.9	0	77.683	n.a.	-0.280244	0.706917		-0.235117	0.690774		-0.230746	0.78392		20817000	9040500	8303900	18760000	10143000	6390100	31760000	9669600	8254900	20508000	11217000	9975700	20113000	10518000	6881500	12376000	10541000	6951700
sll1371	Sll1371	cAMP receptor protein, essential for motility	26.099	232	1	10	40.5	0	87.789	n.a.	-0.00392516	0.0150386		-0.204029	0.568035		-0.0412582	0.404313		17637000	11870000	11029000	16369000	9869700	9329300	12820000	11861000	10698000	14999000	14463000	9295300	18056000	19462000	10625000	22930000	17708000	10348000
sll1376	Sll1376	hypothetical protein	45.955	410	1	6	14.4	0	176.15	n.a.	-0.291933	0.94631		-0.0645983	0.104391		0.0871713	0.481604		4080500	2093900	2359500	4168300	2059300	2099500	15393000	1170100	1204100	6136100	1101900	1583400	551750	1303400	360630	578900	1078200	334570
sll1377	Sll1377	probable glycosyltransferase	54.134	479	1	4	10.2	0	5.783	n.a.	0.418406	0.531614		0.292717	0.267773					378660	451610	372550	691630	703450	415640	538780	375880	134660	1058500	544050	437220	0	40064	51816	0	278730	160790
sll1378	Sll1378	periplasmic protein, function unknown	33.916	300	1	7	27	0	31.057	n.a.	0.467829	1.0025		0.287888	0.79372		0.0794375	0.141137		23721000	13258000	5943300	27933000	16315000	7982100	39589000	6096900	21081000	98812000	7405100	26693000	678170	7559100	1988100	1077600	4444500	2162700
sll1380	Sll1380	periplasmic protein, function unknown	23.884	214	1	19	76.2	0	323.31	n.a.	0.293023	1.01975		0.2502	1.93219		0.296381	1.19838		606810000	227740000	257180000	730060000	294330000	358920000	825500000	352830000	247010000	1372000000	518940000	358090000	391730000	259450000	163380000	566990000	333280000	207310000
sll1381	Sll1381	hypothetical protein	15.662	137	1	7	43.8	0	154.65	n.a.	-0.675904	1.94661		-0.558132	1.64546		-0.302995	0.70728		34533000	37190000	34522000	23163000	26377000	18709000	45443000	35001000	37624000	47472000	32302000	27780000	45516000	36169000	35284000	110880000	39626000	25906000
sll1382	PetF	ferredoxin, petF-like protein	13.838	122	1	4	41	0	48.81	n.a.	-0.516879	0.710284		0.0717658	0.0374506		0.0129014	0.0208918		32775000	31393000	11268000	27900000	20814000	8690400	13228000	16558000	15944000	27951000	20181000	14073000	26165000	18595000	10798000	25895000	20972000	13087000
sll1383	SuhB	probable myo-inositol-1(or 4)-monophosphatase	31.296	287	1	5	22.6	0	122.77	n.a.	-0.688012	1.30691		-0.584767	1.79478		-0.570916	1.63361		22383000	7379400	4948100	23658000	5400400	3009500	18489000	5960200	4747200	19204000	6158200	4014400	23671000	14794000	6747800	17395000	13849000	4808000
sll1384	Sll1384	similar to DnaJ protein	34.545	314	1	12	45.9	0	93.248	n.a.	-0.145278	0.27567		0.292329	1.57223		0.00910447	0.0154649		10611000	8445700	12388000	16831000	12141000	9457800	17996000	8443100	7376600	35994000	13662000	12397000	14839000	8341400	6946100	20784000	13506000	8373500
sll1386	Sll1386	hypothetical protein	19.427	171	1	2	11.1	0	5.049	n.a.	-0.0258379	0		0.426211	0		-0.00603159	0.00625265		1554800	317850	394360	1671400	407780	685350	1691700	580910	367470	1524500	776790	1036000	630160	1166400	337710	816800	1253500	739760
sll1387	Sll1387	serine/threonine protein phosphatase PppA	28.912	254	1	5	28.7	0	46.329	n.a.	-0.170418	0.723018		0.03169	0.0781809		-0.142142	0.64861		7363100	1701400	2141800	5521800	2615600	1913000	6061400	3860600	3359900	8244400	4549200	4357100	15581000	4848300	4522800	13709000	5725700	4236300
sll1388	Sll1388	hypothetical protein	17.292	154	1	6	30.5	0	96.519	n.a.	-0.0250273	0.0334344		-0.117756	0.369295		0.0464817	0.114121		189490000	71052000	77539000	173810000	68081000	101100000	208200000	93764000	73320000	250240000	127180000	83563000	258450000	116880000	112900000	316830000	133110000	133400000
sll1390	Sll1390	hypothetical protein	27.394	249	1	10	39	0	323.31	n.a.	-0.238912	0.67732		-0.349567	0.943041		-0.227682	1.21226		347620000	99267000	119440000	263850000	97113000	112350000	216690000	109830000	92381000	236880000	126470000	111350000	241010000	169860000	78115000	281570000	149070000	85994000
sll1392	Sll1392	transcriptional regulator	22.589	203	1	2	11.3	0.0057283	1.8076	n.a.										1347200	429300	1110600	2246400	365120	1839100	0	0	0	0	0	0	0	595340	1451400	0	807950	1674100
sll1393	GlgA2	glycogen (starch) synthase	56.224	491	1	22	50.5	0	323.31	n.a.	-0.247803	0.588319		0.160229	0.394409		-0.0517539	0.167141		54636000	27805000	40482000	50610000	35741000	32220000	68411000	31489000	23486000	97811000	43647000	39950000	52107000	29658000	22095000	47300000	35598000	22345000
sll1394	MsrA1	peptide methionine sulfoxide reductase	24.209	222	1	9	36.5	0	323.31	n.a.	-0.245663	1.42326		-0.202788	0.421034		0.0364075	0.193494		231840000	109390000	137350000	213490000	117170000	151820000	165120000	133930000	99994000	215520000	163590000	89266000	158500000	106890000	84337000	192920000	133830000	102810000
sll1395	RfbD	dTDP-6-deoxy-L-mannose-dehydrogenase	30.249	280	1	8	33.9	0	24.607	n.a.	-0.50536	1.9175		-0.327159	1.41697		-0.428065	1.6688		2480100	1196700	2210500	1368900	801150	1379900	2931600	3188200	1861900	3171200	2942700	1564700	1948800	2290300	665600	2548900	2151900	499380
sll1396	Sll1396	unknown protein	25.791	224	1	3	18.3	0	21.655	n.a.	-1.14184	0		-0.834004	0		-1.18546	1.65298		0	464350	984780	0	363780	338130	0	0	1128900	0	0	775660	0	2463200	731170	0	1265700	438600
sll1398	Psb28	photosystem II reaction center 13 kDa protein	12.59	112	1	7	77.7	0	323.31	n.a.	0.158305	1.19093		0.162364	0.580019		0.259053	0.816359		2213600000	989450000	1161900000	2899100000	1481900000	1522300000	2531200000	1071700000	869870000	3375100000	1952900000	1450900000	1795500000	1206900000	961120000	2579500000	1443400000	1227400000
sll1399	Sll1399	hypothetical protein	46.195	401	1	4	9.2	0	8.505	n.a.	-0.220957	0.277974		0.0971934	0.350588		-0.187684	0.542719		5634800	3968200	797900	1957100	1460900	1308600	2176500	4676300	3392500	3139100	2959700	2338700	0	4277200	3127600	0	1456400	1101400
sll1400	Sll1400	hypothetical protein	12.991	113	1	7	66.4	0	16.832	n.a.	0.269778	0.697377		0.299715	0.786247		0.0208724	0.0346996		21409000	2412900	3489300	26287000	2608000	4349000	28043000	14284000	5791800	39657000	24466000	7737200	3919000	5691900	11166000	5174500	7001900	9848400
sll1409	FhuA	ferrichrome-iron receptor	95.026	863	1	7	9.5	0	281.8	n.a.										106230	0	275790	120790	0	142630	146370	58494	41239	261530	140680	115910	0	53882	0	0	103250	0
sll1414	Thf1	hypothetical protein	27.074	240	1	11	44.2	0	230.22	n.a.	-0.413114	1.4396		-0.59388	2.10496		-0.173689	1.30546		466200000	206900000	174050000	291480000	183120000	175840000	405440000	237720000	199100000	318060000	259900000	165830000	307220000	263580000	139920000	280670000	286630000	117890000
sll1415	PpnK2	hypothetical protein	33.775	307	1	11	31.9	0	195.85	n.a.	-0.59678	2.41899		-0.282937	1.85113		-0.619158	1.68995		11498000	10334000	10561000	8829800	12396000	4141100	19077000	14208000	8223000	26070000	15441000	5587800	43772000	19556000	7245000	59867000	15733000	4534000
sll1418	Sll1418	photosystem II oxygen-evolving complex 23K protein PsbP homolog	20.747	188	1	12	62.2	0	323.31	n.a.	0.276101	1.49375		0.0723374	0.427341		-0.0564224	0.110569		430400000	152720000	199470000	486340000	206380000	280240000	434340000	193040000	156350000	595080000	289480000	226650000	535240000	240280000	145240000	656070000	269950000	181320000
sll1423	NtcA	global nitrogen regulator	25.046	225	1	17	77.8	0	196.31	n.a.	-0.224522	0.814432		-0.308795	0.7237		-0.175195	1.35168		179060000	66681000	71916000	147430000	73921000	64416000	192110000	80131000	56251000	163890000	73934000	54122000	192630000	96482000	52919000	188600000	100210000	53025000
sll1424	Sll1424	hypothetical protein	55.645	491	1	17	37.7	0	41.156	n.a.	-0.0412839	0.142532		0.119704	0.794865		0.0614914	0.371737		2123800	1419100	1391300	1688700	1944000	1348000	2418200	1455700	1032300	3148400	2132900	1610900	3108800	2046100	1219100	5431500	1774900	1214500
sll1425	ProS	proline-tRNA ligase	66.929	603	1	28	50.2	0	294.92	n.a.	-0.721675	1.90482		-0.491298	1.14991		-0.987666	2.00308		74713000	45911000	38239000	50715000	30018000	25775000	84369000	47219000	30733000	88373000	41081000	27821000	104050000	64443000	42699000	60998000	37368000	22952000
sll1426	Sll1426	unknown protein	16.768	155	1	2	22.6	0	217.78	n.a.	-0.0100626	0.0181577		0.103294	0.729118		0.0340075	0.471622		374060000	212260000	162310000	302120000	188900000	226120000	406780000	306420000	164180000	504440000	376770000	226120000	439980000	325070000	182960000	454940000	341260000	196110000	+	131 or 132
sll1427	HhoB	protease	43.196	416	1	12	34.6	0	210.53	n.a.	-0.660131	1.60403		-0.16965	0.371081		-0.348998	1.43358		17731000	6502600	6202600	9219700	5634100	3863900	20424000	5420200	5588200	20401000	5889400	5903300	12154000	7523800	5885200	8789000	6918800	3426000
sll1429	Sll1429	unknown protein	35.944	304	1	6	18.4	0	3.8044	n.a.	0.409581	0		0.344201	1.27529					303210	3197300	351810	414230	2820000	318500	402420	4290000	637330	1088100	4530700	1337100	74635	199720	203500	574880	350780	248960
sll1430	Apt	adenine phosphoribosyltransferase	18.997	172	1	12	83.7	0	323.01	n.a.	0.112214	0.255492		-0.239426	1.19654		0.0236763	0.649993		123430000	51369000	50339000	134000000	64082000	84953000	93994000	66116000	45733000	116910000	104660000	59838000	137990000	75147000	61865000	158110000	101600000	71194000
sll1432	HypB	putative hydrogenase expression/formation protein HypB	31.243	285	1	4	23.5	0	28.599	n.a.	-0.708792	2.52982		-0.46323	1.2968		-0.533592	0.82772		8291600	6246300	5268100	4283400	4876300	3155400	3729700	9541300	7722200	2980600	3835800	3821200	8053600	12932000	7652200	2147700	4846500	4898000
sll1433	Nnr	hypothetical protein	55.224	524	1	6	15.3	0	59.061	n.a.	-0.359737	0.920748		0.0376528	0.116888		-0.215514	0.639579		1968500	1073300	4635000	2548600	1037000	2095400	3703900	1408800	1255900	4108200	1683900	1563400	1704200	1345600	3401800	1912800	1301600	1564000
sll1434	MrcA	penicillin-binding protein	70.274	650	1	17	30.5	0	72.055	n.a.	0.751006	2.47494		1.05394	2.46455		0.937439	2.04955		4101300	1784500	2263300	5407500	2417500	2621700	7213500	1589400	905610	10214000	2899100	2254700	1575100	711640	275410	1435700	1405900	776120	+	5
sll1435	GatB	glutamyl-tRNA(Gln) amidotransferase subunit B	57.605	519	1	19	43	0	323.31	n.a.	-0.166383	0.725469		0.160115	0.639302		-0.13753	0.771849		78323000	46357000	48417000	67668000	51528000	38074000	68454000	46552000	39639000	101580000	56329000	46578000	68795000	40454000	31193000	60643000	46173000	30435000
sll1440	PdxH	pyridoxamine 5'-phosphate oxidase	26.404	230	1	11	46.1	0	321.8	n.a.	-0.446401	2.07035		-0.457636	2.50285		-0.353457	0.908978		115540000	63641000	72402000	74357000	53850000	54666000	140340000	83680000	62578000	142820000	74772000	58044000	113300000	71759000	62424000	103170000	68742000	41223000
sll1442	Sll1442	hypothetical protein	13.243	115	1	5	45.2	0	19.83	n.a.	0.175245	0.440018		0.436175	1.07256		0.420784	2.1675		3330800	2225000	1949000	3481800	2875600	2386400	3260900	2329600	1754100	5006700	3131400	2361500	1338600	1987000	1397800	2858900	3629300	1228900
sll1443	PyrG	CTP synthetase	60.807	546	1	20	39	0	323.31	n.a.	-0.0844249	0.197591		0.231737	0.98908		-0.221257	0.942418		46604000	24285000	31179000	45199000	30409000	26259000	45207000	23055000	21290000	86000000	33236000	31653000	35798000	17203000	15054000	31922000	18266000	12361000
sll1444	LeuD	3-isopropylmalate dehydratase small subunit	21.587	200	1	7	43	0	323.31	n.a.	-0.000910861	0.0098566		-0.255021	0.475953		0.214305	0.730885		143130000	58153000	54162000	155850000	66459000	72995000	101650000	112390000	52336000	140570000	184050000	43765000	119030000	71204000	54062000	165370000	120210000	76864000
sll1446	Sll1446	hypothetical protein	34.759	320	1	12	39.1	0	50.12	n.a.	-0.384646	1.79648		-0.237907	0.510508		-0.226607	1.07156		15893000	9131600	6262200	8505700	7083100	3823200	34012000	9784200	8198800	15694000	7041000	5635700	16075000	13431000	6254400	12607000	11129000	6108100
sll1450	NrtA	nitrate/nitrite transport system substrate-binding protein	48.966	446	1	26	65.7	0	323.31	n.a.	-0.347576	0.851833		-0.405553	1.3022		-0.308009	1.06614		3345100000	1454500000	1293400000	2280300000	1221900000	1441000000	3905800000	1592600000	958120000	3821800000	1719300000	1166800000	2353000000	1418200000	905250000	2187700000	1560800000	923720000
sll1451	NrtB	nitrate/nitrite transport system permease protein	29.72	275	1	3	7.6	0	32.657	n.a.	-0.670593	0.581991		0.164988	0.724827		1.07756	0.802619		25359000	13664000	29060000	13720000	5975600	5702500	1434900	925410	1492200	2479400	1460200	1727700	487540	12203000	428210	599010	3933700	1634300
sll1452	NrtC	nitrate/nitrite transport system ATP-binding protein	75.1	670	1	30	46.9	0	323.31	n.a.	-0.381525	0.884798		0.0347774	0.147543		0.0744673	0.150821		72237000	27216000	33922000	56140000	28222000	23970000	40553000	12926000	9665900	42909000	14015000	12681000	10622000	7182100	4664300	9922800	7350700	6497500
sll1453	NrtD	nitrate/nitrite transport system ATP-binding protein	36.564	332	1	13	49.7	0	323.31	n.a.	-0.492705	1.79292		-0.130273	0.659607		0.227364	0.582913		83376000	35256000	33358000	56614000	30386000	24415000	26394000	13820000	13200000	34158000	17355000	15950000	10480000	4975800	4723500	13130000	8720100	6172500
sll1454	NarB	ferredoxin-nitrate reductase	79.631	714	1	20	27.5	0	269.68	n.a.	1.12485	2.92049		1.1726	1.72242		0.601607	1.04319		5673000	3497400	3957500	12045000	6325100	6345300	5427700	2664500	2540600	14862000	7353000	5619400	3135600	3913600	1376800	5729400	6397900	2388800
sll1455	Sll1455	hypothetical protein	17.753	155	1	8	56.8	0	53.285	n.a.	0.726982	1.04671		0.474371	1.13027		0.710021	1.92805		16723000	9176200	10448000	28471000	14985000	21347000	23083000	11749000	17491000	37044000	21408000	21468000	14432000	11666000	11796000	24187000	20551000	18753000
sll1456	Sll1456	unknown protein	33.517	302	1	9	43	0	125.6	n.a.	-0.299962	0.961908		-0.213468	0.919147		-0.368771	1.96854		63567000	21741000	27593000	53903000	20161000	18945000	70787000	28159000	22703000	72425000	33736000	20519000	54893000	38275000	21177000	48564000	28751000	17477000
sll1457	RfbJ	probable glycosyltransferase	35.769	318	1	6	20.4	0	32.626	n.a.	-0.354952	0.938112		0.183553	0.243347		-0.458819	0.21638		6651000	2181500	5904000	6416900	2643900	3958300	10049000	3316600	1508800	12048000	3642600	2826700	2555800	1720600	9633000	2235800	4181900	1911700
sll1459	Sll1459	stationary-phase survival protein SurE homolog	24.907	225	1	7	23.1	0	72.51	n.a.	-0.130489	1.20395		-0.366177	0.751793		-0.23841	1.92133		11725000	7557200	8844000	11026000	7159800	6174100	14243000	8711200	7161700	20861000	8942900	8265000	8256700	13490000	4573200	8677400	12032000	3463700
sll1461	Sll1461	hypothetical protein	25.524	220	1	3	19.5	0	147.74	n.a.	-0.109489	0.0991123		-0.678312	1.76117		-0.348593	1.10657		56644000	11856000	10644000	44609000	7362300	11910000	44052000	11814000	10188000	35375000	10356000	7601000	20324000	41036000	5129600	17109000	33042000	4501000
sll1462	HypE	putative hydrogenase expression/formation protein HypE	36.425	345	1	6	24.1	0	34.974	n.a.	-0.75234	0		-0.671991	0		-0.240128	0		1948000	212310	425820	911390	287210	76890	2389800	572780	0	1447100	0	0	1566900	764270	324440	1427800	478260	264700
sll1463	FtsH4	cell division protein FtsH	68.198	628	1	31	55.9	0	323.31	n.a.	-0.497438	0.853371		-0.0743173	0.219211		-0.126251	0.277413		165790000	64501000	102750000	124620000	60269000	53698000	147400000	77078000	58586000	164570000	84671000	71175000	108130000	82979000	60713000	93342000	69583000	50617000
sll1464	Sll1464	hypothetical protein	54.04	477	1	13	35.4	0	68.458	n.a.	-0.172876	0.612088		0.0658044	0.206157		-0.422889	1.47777		11646000	6683600	3726900	9820900	6099500	3411500	17676000	5466400	4210400	24781000	7616700	4958500	4105100	5402100	3109800	5086700	3350100	1930400	+	335; 338
sll1466	Sll1466	probable glycosyltransferase	47.141	413	1	13	34.6	0	118.72	n.a.	-0.358882	0.478732		0.104024	0.321187		-0.358878	0.917104		11028000	3713300	3819500	7419300	4041800	2936800	14192000	2654100	3132100	19188000	3298200	4887800	4927500	6868500	2739100	3869000	6726100	2622300
sll1469	Sll1469	hypothetical protein	31.778	285	1	4	14.4	0	8.1826	n.a.	-0.0129705	0.0208548		-0.0296462	0.0836662		-0.0474123	0.11711		2517500	1047800	990980	2015400	1512100	741180	2308200	421440	856360	2936800	766680	1083100	172160	1111800	558230	222840	1050400	486960
sll1470	LeuC	3-isopropylmalate dehydratase large subunit	50.458	468	1	17	38.2	0	323.31	n.a.	-0.411906	1.74372		-0.35752	2.00331		-0.716903	1.56767		116040000	47057000	51433000	75498000	42223000	40048000	73890000	72102000	39700000	86937000	65731000	35054000	87989000	69048000	39904000	78934000	52355000	32626000
sll1471	CpcG	phycobilisome rod-core linker polypeptide	28.522	249	1	22	71.9	0	323.31	n.a.	0.0824105	0.0931212		0.377997	1.37294		0.47792	1.37113		489600000	238130000	301320000	671080000	358820000	241390000	505800000	284290000	244100000	1036700000	514560000	382650000	307850000	246310000	192950000	558310000	447690000	243040000
sll1473	Sll1473	a part of phytochrome-like sensor histidine kinase gene (disrupted by insertion of IS)	55.048	481	1	10	20.2	0	23.826	n.a.	0.26045	0.422622		0.833702	0.972922		0.745248	0.528432		2225000	1302000	4419800	3095200	2559500	4181300	2890800	1260100	1104900	8212500	3350000	3538600	3727400	438770	426090	7507600	1031300	782820
sll1475	Sll1475	a part of phytochrome-like sensor histidine kinase gene (disrupted by insertion of IS)	33.917	297	1	6	17.8	0	15.334	n.a.	0.4432	0.509125		0.66262	1.0635		0.941257	0		2244000	635950	2012700	3562100	1053600	2209100	2894400	720970	647380	4542600	1768600	1885200	0	290700	31404	0	718630	102590
sll1477	Sll1477	hypothetical protein	92.864	832	1	9	12.1	0	13.851	n.a.	-0.80036	0.667424		0.585828	0		-1.46737	0		404860	184550	387600	183010	138760	50176	428510	140030	0	655330	119430	0	254730	392420	168350	165370	199810	32356
sll1479	Pgl	6-phosphogluconolactonase	26.482	240	1	12	48.8	0	198.85	n.a.	-0.411835	1.26558		-0.434482	1.58029		-0.711941	1.60213		140530000	73267000	88354000	134300000	72977000	61711000	176360000	99417000	78641000	218230000	109390000	69287000	216000000	182960000	115940000	182530000	128810000	68423000
sll1481	Sll1481	ABC-transporter membrane fusion protein	48.59	451	1	25	54.3	0	72.053	n.a.	-0.858869	2.49994		-0.295308	0.823633		-0.235279	1.62217		17594000	5683400	7959300	10814000	4184300	4162300	21574000	7601800	7186000	19163000	7285300	7735400	14753000	9362800	5361800	13191000	7244200	4833100
sll1483	Sll1483	periplasmic protein, similar to transforming growth factor induced protein	18.471	180	1	2	17.8	0	37.239	n.a.	-0.463179	0.70602		0.537947	0.953984		1.36489	2.78093	+	1052100000	192780000	288380000	694210000	177760000	342450000	790360000	224810000	237680000	1326400000	521310000	412670000	13688000	57735000	21798000	56971000	137830000	62391000
sll1484	Ndh	type 2 NADH dehydrogenase	52.818	487	1	13	32.2	0	102.98	n.a.	-0.416589	0.820864		0.132152	0.398167		0.0295484	0.0477152		38421000	28559000	33008000	9969000	4335300	4666700	53344000	5487100	24738000	15505000	5840600	5798600	55700000	54140000	9918800	5689000	6392100	2763400
sll1486	Sll1486	hypothetical protein	23.083	210	1	2	10.5	0	11.842	n.a.	-0.0824075	0.277254		0.141291	0.225042		-0.399839	0.327138		9674400	4194600	11925000	8354700	4676200	16074000	4117900	10837000	2513000	11454000	24747000	2951200	1502500	6817500	10202000	2607200	7183600	11402000
sll1488	Sll1488	hypothetical protein	24.485	221	1	2	19	0.00043459	3.4022	n.a.										0	0	0	0	0	0	0	0	0	0	0	0	0	643040	0	0	732880	0
sll1489	Sll1489	circadian phase modifier CpmA homolog	29.359	279	1	4	13.6	0	13.697	n.a.	-0.326571	0.725308		-0.687669	0.895837		-0.605353	1.34676		10927000	5018600	2622800	7494300	3973700	2208900	6578400	4790000	3236600	7383800	5244900	1864800	9033600	7504200	5427000	8762900	6091500	3958800
sll1491	Sll1491	periplasmic WD-repeat protein	37.347	348	1	10	27.9	0	323.31	n.a.	0.16883	0.93513		-0.0248043	0.138987		-0.42658	0.837596		185810000	70781000	103270000	210260000	86287000	112740000	157500000	102010000	76361000	209290000	132080000	88157000	189190000	130410000	116670000	177450000	105370000	79712000
sll1495	Sll1495	hypothetical protein	43.543	397	1	4	16.9	0	118.65	n.a.	-0.259025	0.401069		-0.0358132	0.0857557		-0.0279364	0.216183		5002500	2799100	6892100	4155800	3064300	5257000	4151600	3214700	2545500	7054900	3055000	4675900	1769900	1943000	1433100	2721800	2186200	4613200
sll1496	Sll1496	mannose-1-phosphate guanyltransferase	92.502	843	1	16	19.6	0	101.33	n.a.	0.0426474	0.0871299		0.0330848	0.159273		0.0117663	0.0519624		6669500	3166100	3575300	7771400	3854500	4127800	10106000	2775500	2072000	11449000	4933400	3256600	7030500	2827800	2058600	6787000	2810500	1661900
sll1498	CarA	carbamoyl-phosphate synthase small chain	46.485	424	1	4	13.2	0	34.563	n.a.	-0.330507	0.762697		-0.092487	0.302131		-0.380443	1.13738		42810000	32553000	22750000	30995000	35155000	13222000	30777000	22300000	25576000	46480000	31485000	32577000	29594000	15307000	24521000	31491000	10367000	19619000
sll1499	Sll1499	hypothetical protein	168.35	1546	1	70	44.8	0	323.31	n.a.	0.0835114	0.376682		0.165814	2.16768		0.261232	0.965172		69306000	29242000	38661000	75178000	33244000	40274000	66763000	33125000	26356000	107300000	50020000	39114000	63842000	28462000	21374000	86589000	50428000	37971000
sll1502	GltB	NADH-dependent glutamate synthase large subunit	169.07	1550	1	58	44.6	0	323.31	n.a.	0.0977599	0.151258		0.310322	1.64783		0.170253	0.348588		39746000	16469000	21463000	42559000	24005000	19131000	37366000	16712000	14058000	69394000	28286000	20858000	23151000	11263000	11427000	23878000	17458000	10968000
sll1504	Sll1504	hypothetical protein	12.035	102	1	1	11.8	0	7.7041	24				0.67075	0		0.289244	0		2080400	789350	909550	2163300	1854600	1637600	2090500	1744600	2357000	4172100	2360400	4066300	1962400	1515000	3964900	3439300	2051500	3345300
sll1505	Sll1505	hypothetical protein	13.098	111	1	5	41.4	0	19.474	n.a.	0.5868	1.24839		0.287131	1.51742		0.574279	1.99866		13906000	4916600	12075000	18259000	8304200	19447000	13900000	7175900	7626300	26391000	13060000	12173000	13180000	9216100	5640100	20425000	14724000	7972600
sll1507	Sll1507	salt-induced periplasmic protein	20.152	181	1	6	48.1	0	61.341	n.a.	0.0188897	0.0228521		5.68e-05	0.000214843		0.333581	1.10407		22513000	7090800	7358800	15433000	7508400	11108000	24622000	10728000	9647200	28890000	11491000	14215000	5841400	11026000	4224100	8364200	11550000	4351000
sll1508	LpxC	UDP-3-0-acyl N-acetylglcosamine deacetylase	30.326	276	1	8	34.8	0	55.832	n.a.	-0.0413541	0.200407		0.0799153	0.409473		-0.0739242	0.0851672		5736500	5033000	2270100	6658800	5830500	2242400	7699600	3811100	2924000	14942000	4753300	3845200	2770600	4258000	2097500	2567300	4498900	1885500
sll1509	Sll1509	hypothetical protein YCF20	12.555	109	1	1	8.3	0.00085616	2.8511	25	0.158725	0					-0.510909	0		2170800	0	551110	2973500	0	493510	1448800	0	0	1515300	0	0	0	1363200	0	0	1119500	0
sll1512	Sll1512	hypothetical protein	15.247	135	1	7	34.8	0	15.922	n.a.	-0.288373	0.307792		-0.569958	1.67135		-0.112038	0.168481		28118000	10455000	9052100	14255000	9010200	7371800	22865000	12579000	11374000	17672000	12254000	12111000	14637000	13169000	7094100	12984000	12384000	9493100
sll1513	CcsA	c-type cytochrome synthesis protein	36.077	334	1	4	19.5	0	177.23	n.a.	0.285932	0.482044		0.492229	1.16659		0.184732	0.373858		5139100	2617300	3492000	6788500	4927300	3111900	3702900	1386800	1602300	7316100	1907500	2623400	3100600	1059400	1834000	4073800	1316900	1305200
sll1514	Hsp17	16.6 kDa small heat shock protein, molecular chaperone	16.595	146	1	7	58.2	0	230.15	n.a.	0.332809	0.46481		0.142639	0.133148		-0.262943	0.879761		64683000	9136200	10318000	84353000	10334000	23370000	78255000	8010300	4535400	101290000	7473900	10323000	20423000	7569600	3705600	20276000	5747700	3550400
sll1515	Sll1515	glutamine synthetase inactivating factor IF17	16.68	149	1	10	69.8	0	323.31	n.a.	0.688976	2.01893		1.08515	1.87104		1.68052	1.02103		9026400	705200	778360	9675300	1455100	1628900	13636000	10268000	4421500	45354000	30180000	18285000	29493000	43484000	51783000	154590000	140450000	82820000
sll1516	Sll1516	hypothetical protein	70.942	624	1	3	5.6	0	9.2966	n.a.				0.347325	0		-0.324473	0		122880	0	56025	93142	0	86296	501950	0	0	801900	0	0	0	0	150380	0	0	150820
sll1521	Dfa3	flavoprotein	65.092	597	1	21	44.6	0	209.04	n.a.	-0.2229	0.636342		0.312923	0.548317		-0.025471	0.0766933		35744000	12727000	15631000	46175000	20566000	14908000	42178000	11835000	9047300	65985000	19610000	15188000	36264000	14294000	6632400	39069000	16223000	6257300
sll1524	Sll1524	hypothetical protein	30.342	279	1	6	24.4	0	51.577	n.a.	-0.821869	2.4453		-0.967472	1.82816		-0.508362	1.60089		5693400	4875200	4110200	6205500	3737100	2511700	2515800	1523800	3464600	3004700	1711900	1751800	1468100	3674000	2458300	897320	2937400	2331500
sll1525	Prk	phosphoribulokinase	37.914	332	1	23	70.8	0	323.31	n.a.	-0.314305	0.959416		-0.191731	1.09555		-0.407466	2.09175		595280000	269820000	297920000	556540000	281560000	245410000	675340000	296390000	199660000	974430000	343890000	220580000	542560000	283830000	234150000	509140000	308250000	182260000
sll1526	Sll1526	hypothetical protein	57.726	506	1	23	46.8	0	323.31	n.a.	-0.424799	0.852746		-0.0254746	0.444878		-0.173469	0.9361		107100000	31100000	36459000	46775000	25578000	18546000	81889000	41454000	41475000	94690000	31381000	30368000	66608000	23164000	32887000	30372000	22484000	21510000
sll1527	Sll1527	unknown protein	133.43	1168	1	7	6.1	0	11.672	n.a.	0.0731368	0.143122		0.311676	0.6504		-0.0570465	0		327770	185640	318470	436870	249830	329240	123590	184840	198680	202920	314220	316200	243480	66059	67527	403520	88368	56495
sll1528	Sll1528	unknown protein	114.6	996	1	31	33.1	0	234.06	n.a.	0.192004	0.265023		0.581766	2.13519		0.457249	0.76464		11124000	7123800	10439000	13322000	9261800	10592000	18786000	7290400	6122000	27891000	12543000	11728000	3383000	2342900	1744100	4700800	4866900	2174600
sll1530	Sll1530	unknown protein	43.745	386	1	14	43.5	0	79.902	n.a.	-0.366959	1.1516		-0.256169	1.03538		-0.303034	0.909172		17149000	20684000	19649000	14251000	17990000	14151000	34521000	16485000	14961000	47984000	14808000	18956000	17382000	11616000	12523000	11327000	15336000	10516000
sll1531	Sll1531	unknown protein	70.187	608	1	3	5.4	0	6.7921	n.a.	0.336439	0.452582								496750	532220	395930	723530	899620	123570	434460	115700	56780	247450	170960	169300	0	104570	0	0	143660	0
sll1532	Sll1532	hypothetical protein	23.26	211	1	4	11.8	0	110.19	n.a.	0.425922	0.983126		0.518571	0.745429		0.0128273	0.0510995		257800000	141090000	154270000	65469000	61035000	136870000	308530000	185510000	125360000	247740000	130170000	79383000	652600000	373510000	210420000	414810000	226440000	117800000
sll1533	PilT	twitching mobility protein	47.898	428	1	20	55.1	0	323.31	n.a.	-0.626341	0.865534		-0.595117	1.58626		-0.617972	2.31887		121430000	65844000	49854000	35311000	74217000	52259000	129690000	49081000	37058000	73746000	50193000	31237000	175710000	47100000	51738000	33905000	48006000	62008000
sll1534	Sll1534	probable glycosyltransferase	42.884	378	1	4	10.1	0	43.907	n.a.	-0.266356	0.814991		-0.209718	0.426186		-0.127557	0		2068700	1728200	1874200	1391100	1859400	1571400	1403200	1678600	964540	2416600	1640000	1461300	0	1400000	117930	0	1535900	115100
sll1536	MoeB	molybdopterin biosynthesis MoeB protein	42.759	392	1	23	65.6	0	323.31	n.a.	-0.529733	3.30028		-0.317525	0.95977		-0.527831	1.73391		317360000	155590000	127260000	254100000	111410000	99525000	241810000	168790000	133260000	313590000	160630000	125370000	204370000	179600000	115450000	175850000	149600000	98921000	+	86; 87; 96
sll1537	Sll1537	similar to mutator MutT protein	15.937	139	1	6	46	0	43.649	n.a.	0.713934	2.04214		0.610527	1.29479		0.529344	1.15463		111220000	33122000	18773000	148750000	60925000	33897000	123520000	48978000	58526000	252280000	113990000	82212000	98717000	31357000	64509000	153770000	54857000	78499000
sll1538	Bgl	similar to beta-hexosaminidase a precursor	58.237	538	1	9	21.9	0	168.71	n.a.	-0.315907	0.94542		-0.0328751	0.166783		-0.299836	1.38356		4303100	1221900	2082200	4317300	1270700	1368400	5655500	1750100	3241900	8020800	2847700	4100400	2503700	713340	1854400	1824800	1038300	1455500
sll1541	Sll1541	hypothetical protein	54.286	490	1	12	33.5	0	58.744	n.a.	-0.0319521	0.383556		-0.200847	1.18261		-0.191437	0.544772		1550700	1074900	283210	17379000	7654300	348880	4172500	1240000	176000	5289000	10056000	680690	2345200	679210	164480	17625000	368750	11981000
sll1542	Sll1542	hypothetical protein	34.814	300	1	11	37.7	0	263.57	n.a.	-0.017925	0.0613622		0.0036126	0.0122319		0.0294464	0.0968854		23706000	23386000	54027000	20556000	10709000	13971000	34452000	12119000	8136300	46431000	12566000	10247000	45515000	11654000	11639000	49055000	16339000	11118000	+	113
sll1544	Sll1544	two-component response regulator NarL subfamily	25.669	228	1	3	14.5	0.0037625	2.3116	n.a.	0.0321009	0		-0.280282	0					0	21126000	278560	0	30301000	334130	503840	301170	75584000	588480	447730	93366000	202770	567890	23046000	273480	515530	32120000
sll1545	Gst1	glutathione S-transferase	29.765	271	1	12	52.8	0	323.31	n.a.	-0.322778	1.01764		-0.387865	1.68642		-0.263754	1.44021		319220000	116120000	126850000	236740000	113700000	115550000	364320000	144250000	126090000	406310000	168720000	113500000	314230000	204560000	166290000	295380000	205550000	136380000	+	266
sll1546	Ppx	exopolyphosphatase	60.885	540	1	14	29.4	0	96.087	n.a.	-0.203978	0.393435		-0.321047	1.51294		-0.340076	1.01504		6229200	3583800	3788900	7729600	3980300	2948400	4440000	2899300	1793600	5977700	3038600	1570600	2186100	985020	1265000	1314100	1004700	958340
sll1547	Sll1547	hypothetical protein	16.944	152	1	2	14.5	0	13.004	n.a.	0.579651	1.42305		0.473597	0.93085		1.02162	0		1670700	1108400	876580	2040300	1403900	1587800	1115400	1015400	959650	3229200	1304700	1252600	1461700	707550	478440	2932400	700220	2929300
sll1549	Sll1549	salt-enhanced periplasmic protein	26.624	238	1	7	28.2	0	29.496	n.a.	0.956676	1.1586		0.921622	0.931078		-0.405135	0.202838		3136300	385620	1320900	6467900	1480000	2228300	1872800	562740	728070	5644200	2591900	1622200	800670	547670	0	1697600	291530	0
sll1550	Sll1550	probable porin;major outer membrane protein	58.631	544	1	19	30.7	0	212.1	n.a.	0.680638	1.43797		0.706721	2.34307		0.472648	0.522812		134370000	26164000	44336000	150220000	25008000	50044000	114130000	35281000	35054000	176600000	41448000	37358000	73430000	23664000	35110000	102260000	12551000	25595000
sll1553	PheT	phenylalanyl-tRNA synthetase	87.887	810	1	33	47.7	0	323.31	n.a.	-0.127525	0.63161		0.160323	0.627035		-0.156534	1.0026		101750000	64147000	64074000	86369000	56569000	41634000	112890000	77677000	75608000	123290000	74501000	60712000	89476000	67646000	50376000	65136000	46056000	34327000
sll1555	Sll1555	two-component hybrid sensor and regulator	41.472	368	1	9	27.4	0	55.485	n.a.	-0.274144	2.37636		-0.286302	1.43512		-0.152346	0.238689		9539900	3571500	4096400	7245600	3763300	4184100	8666800	6714400	2951200	9131900	9053000	2462800	9469900	4510900	1739800	7065600	5512800	1776400
sll1556	Fni	isopentenyl-dephosphate delta-isomerase	37.541	349	1	5	15.2	0	21.086	n.a.				-0.22465	0.241926		-0.20144	0.304516		339730	632970	0	500690	575830	0	0	1233500	2553700	0	1797600	2715500	6951800	4236800	6811500	5224700	4729000	5131100
sll1557	SucD	succinyl-CoA synthetase alpha chain	32.252	302	1	6	20.5	0	35.516	n.a.	0.101961	0.385962		-0.034989	0.189471		0.0794218	0.113858		27692000	5531400	2501800	50379000	6180400	2731000	10352000	4188500	3813900	17823000	4142500	4023200	5026000	10512000	6376800	9956200	12868000	4137700
sll1558	Sll1558	mannose-1-phosphate guanyltransferase	42.768	388	1	8	15.5	0	22.081	n.a.	-0.422373	2.34856		-0.27003	0.981385		-0.704382	3.27314		23889000	7694900	11018000	20326000	6496400	9121900	21318000	13083000	13418000	24467000	14792000	11461000	16446000	14982000	11711000	11688000	9343200	7802800
sll1559	Sll1559	soluble hydrogenase 42 kD subunit	40.768	384	1	18	57.8	0	323.31	n.a.	-0.352291	0.519012		-0.114528	0.268209		-0.624376	0.692945		376540000	187820000	197330000	394080000	179360000	132200000	620430000	248460000	183700000	883940000	285320000	237580000	283160000	278770000	256100000	309840000	175250000	143030000
sll1561	PutA	proline oxidase	110.03	990	1	44	48.9	0	323.31	n.a.	-0.216365	0.522627		0.117731	0.562105		-0.0990566	0.196701		47500000	28010000	41330000	43380000	27078000	28864000	47445000	27116000	28944000	74712000	28607000	29850000	27272000	18389000	15342000	22161000	18973000	12668000
sll1563	Sll1563	unknown protein	107.19	939	1	12	11.6	0	14.567	n.a.	0.377972	0.493057		0.381512	0.227002		-0.00156146	0.00118144		1830600	4960000	83765	2589900	2515200	49644	305200	9557.6	348100	764860	59302	417680	2438900	3593500	654910	1490600	1433200	636940
sll1564	Sll1564	putative lyase	59.819	547	1	4	8.8	0	4.0814	n.a.	-0.979971	0								847810	98587	125670	239550	59365	59887	0	0	80151	0	0	43022000	105530	0	0	67215	0	0
sll1566	GgpS	glucosylglycerolphosphate synthase	56.801	499	1	24	39.5	0	271.59	n.a.	2.55548	2.38426	+	2.76379	3.36871	+	2.42548	2.30941	+	35784000	24522000	14683000	181580000	121590000	64098000	39915000	20997000	14295000	331060000	136180000	108800000	25030000	19489000	20149000	114420000	87585000	49148000
sll1568	Sll1568	fibrillin	22.728	202	1	16	63.9	0	151.61	n.a.	0.3185	0.833584		0.132049	0.604325		0.105415	0.70218		98111000	54792000	50940000	95787000	77109000	76946000	109940000	54030000	58158000	119500000	84726000	85208000	86770000	65610000	55384000	111990000	74562000	63643000
sll1570	Sll1570	unknown protein	26.62	243	1	3	17.7	0	53.054	n.a.	0.516629	1.53868		0.293959	2.40717		0.471124	1.96585		48599000	15097000	17584000	69387000	20574000	28633000	63267000	25508000	16193000	136430000	45676000	30881000	30205000	25164000	17467000	51073000	40704000	21238000
sll1571	Sll1571	hypothetical protein	34.534	313	1	5	18.5	0	12.785	n.a.	-0.057488	0.058858		0.26052	0.362368		0.335543	0.761729		18505000	5266300	9641200	19336000	8295600	6671900	18653000	6774500	5298700	24216000	9833600	9179200	9348200	9764300	11129000	17235000	20948000	14543000
sll1572	DnaE-N	DNA polymerase III alpha subunit [Contains: Ssp dnaE intein];DNA polymerase III alpha subunit [Contains: Ssp dnaE intein]	51.395	458	1	1	2.2	0	3.9666	26	-0.491409	0								1315700	211630	151090	804290	181060	177180	492290	138370	60767	228650	145030	89404	320510	67095	0	271400	224000	0
sll1573	Sll1573	hypothetical protein	17.143	147	1	8	63.9	0	187.4	n.a.	0.212485	0.683967		-0.0542905	0.152256		0.203719	1.41843		25094000	10095000	14087000	24495000	13854000	21867000	29995000	14663000	19598000	48547000	18322000	20527000	36787000	21522000	11927000	52457000	22389000	18353000
sll1574	Sll1574	hypothetical protein	11.797	103	1	5	55.3	0	25.123	n.a.	-0.261949	0.419238		-0.365345	0.421974		-0.439475	1.55699		20001000	8373600	8994100	20166000	7625100	5614700	12693000	8996100	10352000	25310000	8633700	8518200	6848900	11234000	5707500	6068300	9397400	3387900
sll1575	SpkA	a part of spkA: serine/threonine protein kinase, regulates cellular motility ( disrupted by frameshift mutation)	46.925	416	1	13	34.9	0	70.093	n.a.	-0.0834151	0.304353		0.230755	1.69886		0.205268	1.10963		10578000	8338100	9272400	11005000	10093000	9140200	8801000	7204700	8269300	18110000	10887000	11286000	9451900	8112800	8805600	10875000	9855800	9132500
sll1577	CpcB	phycocyanin beta subunit	18.126	172	1	26	96.5	0	323.31	n.a.	0.559173	1.38667		0.247014	0.555695		0.0116788	0.0206161		28627000000	12996000000	13776000000	45725000000	25598000000	31984000000	30598000000	18312000000	16203000000	56588000000	36032000000	32665000000	32447000000	18990000000	13905000000	45884000000	25703000000	21460000000	+	10; 20; 22; 28; 40; 49; 53; 74; 75; 76; 117
sll1578	CpcA	phycocyanin alpha subunit	17.586	162	1	22	83.3	0	323.31	n.a.	0.43943	1.31784		0.265167	0.771086		0.20244	2.59828		13526000000	9297400000	8634100000	18780000000	16005000000	16622000000	10968000000	8899300000	8542900000	26799000000	21862000000	13467000000	12446000000	9401700000	7558200000	17700000000	16710000000	11229000000	+	3; 6; 10; 11; 14; 21; 50; 60; 67; 69; 127; 143
sll1579	CpcC2	phycobilisome rod linker polypeptide LR30	30.797	273	1	22	66.3	0	323.31	n.a.	-0.256061	0.264877		-0.14186	0.586737		-0.662211	1.13593		1952300000	1652500000	1983700000	2399000000	1902500000	1310500000	3507900000	1744200000	1415700000	4977900000	2283500000	1623400000	2699500000	2796300000	2082600000	2513100000	2084400000	1231200000
sll1580	CpcC1	phycobilisome rod linker polypeptide	32.52	291	1	28	72.5	0	323.31	n.a.	-0.359829	0.35689		-0.12579	0.761771		-0.458618	0.720479		4816000000	3579200000	4273000000	5951900000	4118700000	2738600000	5230000000	3802600000	3576000000	7504500000	5226500000	4028400000	3361200000	4703200000	3601000000	3622800000	3939900000	2358100000
sll1581	GumB	hypothetical protein	54.125	504	1	20	49.8	0	323.31	n.a.	0.28162	0.834898		0.15955	1.32804		0.116607	0.682946		140060000	53096000	51920000	149360000	71105000	69100000	150130000	52109000	58610000	212060000	84665000	78246000	121840000	64841000	45709000	155040000	76448000	53115000
sll1583	Lig	unknown protein	61.468	562	1	37	74.2	0	323.31	n.a.	-0.290001	0.946598		-0.030742	0.0887649		-0.18749	0.404356		125830000	63945000	59435000	100060000	64401000	48254000	132460000	76884000	51298000	154300000	107850000	66443000	108670000	63139000	41314000	85912000	81559000	36488000
sll1584	Sll1584	ferredoxin like protein	15.56	134	1	7	59	0	47.889	n.a.	0.286644	0.9296		0.30608	0.685622		0.512249	1.25517		35420000	18234000	31003000	38617000	23827000	24345000	36534000	40655000	26644000	59806000	39978000	20765000	30023000	30305000	26650000	57657000	46656000	24671000
sll1590	Sll1590	two-component sensor histidine kinase	39.445	350	1	2	7.1	0.00084459	2.5561	n.a.										0	0	0	0	0	0	180060	0	0	322050	0	0	0	0	0	0	0	0
sll1592	Sll1592	two-component response regulator NarL subfamily	24.418	226	1	4	21.2	0	6.5625	n.a.	0.1637	0.897016		0.0652966	0		0.387964	0.881284		2010800	3464300	452750	2320400	3555100	482380	4924100	381410	337260	5130700	211390	533710	1815800	715420	1146800	2478100	1201400	2017100
sll1594	RbcR	ndhF3 operon transcriptional regulator, LysR family protein	35.696	316	1	17	55.1	0	323.31	n.a.	-0.614098	1.64041		-0.535831	1.24918		-0.0459159	0.233014		49960000	16212000	27442000	33284000	12444000	15094000	91580000	25120000	34125000	85582000	25212000	32560000	137330000	68407000	46620000	140810000	77939000	45590000
sll1595	Sll1595	circadian clock protein KaiC homolog	63.996	568	1	4	6.9	0	6.906	n.a.	0.00211231	0.00576152		0.490868	2.34625		1.02297	0.327498		2868200	1716100	2278200	2855300	2110200	1843300	569650	1674400	277440	971810	2624400	439440	0	143050	165230	0	271280	889180
sll1596	Sll1596	circadian clock protein KaiB homolog	12.217	108	1	5	50.9	0	53.504	n.a.	0.629598	1.81108		0.558137	0.745509		0.15531	0.37162		33832000	11994000	19465000	53767000	32200000	34607000	20334000	11656000	14727000	42679000	39512000	37253000	7510300	11439000	9644400	12809000	18298000	16176000
sll1601	Sll1601	hypothetical protein	44.81	414	1	2	5.6	0.0053608	1.9577	n.a.				-0.0801947	0					0	0	0	0	0	0	435040	0	0	635470	0	0	218810	0	173060	233840	0	118370
sll1605	FabZ	(3R)-hydroxymyristol acyl carrier protein dehydrase	18.144	166	1	3	24.1	0	34.088	n.a.	-0.358063	0.805255		-0.440026	0.934288		0.0185233	0.0467936		178580000	24191000	38742000	181110000	19500000	23914000	321690000	19057000	27525000	279340000	18387000	30777000	139830000	16521000	30254000	105650000	20749000	27806000
sll1608	Sll1608	hypothetical protein	87.814	770	1	4	7.9	0	39.001	n.a.	-1.18239	2.05571		-1.11778	0.420572					856860	0	719110	658500	0	304130	998280	99261	403960	1095800	231350	244920	0	0	965340	0	0	90943
sll1612	FolC	folylpolyglutamate synthase	47.4	428	1	9	27.8	0	22.173	n.a.	-0.116382	1.18238		0.0564865	0.110628		0.0646138	0.174392		6793600	2579700	2085400	8444600	3760400	2263600	9871200	2012100	1728600	14618000	3223200	2810900	3880800	1982700	1156200	6008600	2277200	1410000
sll1613	Sll1613	unknown protein	15.816	145	1	2	16.6	0	16.228	n.a.	-0.111825	0.189634		0.0891646	0.402324		-0.0999687	0.165229		36723000	25082000	26847000	30498000	30145000	31180000	50083000	25256000	31053000	62106000	38217000	34818000	59411000	41814000	52664000	63700000	36966000	41238000
sll1614	Pma1	cation-transporting P-type ATPase	97.589	905	1	8	8.4	0	10.622	n.a.	-0.172343	0.157414		0.469566	0.852202		1.28108	0		359710	12953	498570	480990	76297	554100	309660	111030	113780	514060	201600	341060	65164	59952	61038	167170	46922	26221
sll1615	MnmE	thiophen and furan oxidation protein	49.981	456	1	7	16.4	0	25.391	n.a.	-0.390757	0.639625		-0.562705	0.76648		-0.341167	0.415063		27601000	3616500	9635300	14624000	4185100	5116300	7832400	7642600	12335000	9696300	4217200	11241000	30892000	3544500	7750900	15867000	3015900	7527900
sll1618	Sll1618	hypothetical protein	21.435	200	1	7	42.5	0	323.31	n.a.	-0.0136741	0.0590993		-0.0474499	0.297914		0.39129	1.23931		223920000	124660000	160200000	218840000	143220000	194810000	203450000	164020000	129440000	274780000	223910000	137160000	146080000	98823000	66168000	229400000	174050000	89076000
sll1620	Sll1620	hypothetical protein	17.177	158	1	5	32.3	0	74.292	n.a.	0.20581	0.527559		0.216204	1.0223		0.281654	0.443961		256450000	80284000	78086000	245190000	108770000	109460000	384370000	111680000	67078000	369480000	214440000	106610000	117220000	79197000	58923000	141750000	112080000	85643000
sll1621	AhpC	AhpC/TSA family protein	21.167	189	1	26	66.1	0	323.31	n.a.	-0.634705	1.39918		-0.638951	1.83858		-0.116721	1.06196		11720000000	5933700000	5993600000	8393000000	4905000000	6001900000	9458700000	6140000000	5416600000	8694700000	6311700000	5006400000	6463100000	5744100000	4652500000	6817800000	6149200000	4998100000
sll1623	Sll1623	ABC transporter ATP-binding protein	24.332	223	1	8	35.4	0	29.711	n.a.	-0.0653855	0.186861		-0.269316	1.06796		0.176304	0.484085		17895000	10247000	25571000	16696000	9902600	30913000	14442000	10736000	20187000	17129000	12483000	20747000	5266000	17170000	22230000	6808300	18372000	23499000
sll1624	Sll1624	two-component response regulator	37.578	334	1	6	14.1	0	3.8774	n.a.	-0.276363	0								702560	452700	1349100	1002600	472870	126700	0	331700	0	0	306780	0	0	0	283480	0	0	460050
sll1625	SdhB	succinate dehydrogenase iron- sulphur protein subunit	36.809	331	1	14	49.5	0	46.762	n.a.	0.163513	0.287738		0.380353	1.36847		-0.0805849	1.36419		7718100	1969900	2322600	10069000	2452800	2763100	4749000	2975600	9369500	7904000	5519300	7494500	7502900	8664300	11177000	9888800	11453000	8672200
sll1626	LexA	LexA repressor	22.744	203	1	20	78.8	0	323.31	n.a.	-0.823651	1.75938		-0.808126	2.49381		-0.647171	1.70696		1149000000	748880000	867060000	734050000	608150000	553890000	1325500000	880090000	882510000	1133100000	832830000	645350000	1743000000	1209700000	1141700000	1370100000	1001300000	760880000
sll1628	Sll1628	hypothetical protein	43.103	384	1	11	32	0	149.53	n.a.	0.0805349	0.423737		-0.15469	0.260644		0.128732	1.03184		29123000	29049000	29899000	28190000	30947000	39326000	77962000	36256000	37400000	64857000	49905000	44684000	75873000	29867000	34096000	54986000	33196000	27967000
sll1629	Cry	bacterial cryptochrome	52.919	453	1	3	7.5	0	4.388	n.a.	-0.00187669	0		0.596889	1.18096					152110	119500	279300	242130	195110	278390	188440	697170	288970	430420	1200000	443990	272760	90760	77887	266190	146830	133940
sll1632	Sll1632	hypothetical protein	30.688	269	1	4	19	0	4.6326	n.a.	-0.324086	1.75119		-1.69839	0					1660400	0	1472900	1311300	0	928620	1772100	206330	0	940280	674770	0	0	0	0	0	0	0
sll1633	FtsZ	cell division protein FtsZ	44.773	430	1	12	38.4	0	323.31	n.a.	-0.221406	0.531712		0.262281	1.18088		0.0202902	0.075278		223700000	99846000	141270000	206470000	117480000	111180000	267310000	112740000	93364000	384860000	167390000	140830000	206750000	106610000	86737000	228560000	128840000	80695000
sll1634	Sll1634	hypothetical protein	38.529	349	1	5	14.9	0	7.0952	n.a.							-0.413845	0		171150	223430	0	156830	131980	0	557880	173520	0	515220	127920	0	372550	237700	444160	449650	194930	322830
sll1635	ThyX	Thy1 protein homolog	25.066	215	1	12	47.9	0	118.16	n.a.	-0.770335	1.46203		-0.640488	0.953348		-0.431545	0.991308		46765000	25665000	16049000	44457000	16790000	9397500	29675000	26997000	22877000	41527000	23037000	14216000	21759000	29445000	19920000	20962000	23798000	14109000
sll1636	Fbp	ferripyochelin binding protein	19.547	190	1	7	45.8	0	141.32	n.a.	0.117849	0.280806		0.207639	1.21111		0.0632282	0.758513		23893000	5798000	9151000	27296000	6658600	10261000	32131000	6987500	5782800	52954000	10040000	7593600	33595000	10504000	12149000	34635000	10715000	7480700
sll1638	Sll1638	hypothetical protein	16.477	149	1	9	45.6	0	323.31	n.a.	0.180013	0.472044		0.058951	0.689083		0.169312	0.863784		5818900000	1661800000	1314600000	6632000000	2230900000	2240900000	5234100000	1809300000	1533200000	8089800000	2802500000	2418700000	1762800000	1792100000	1137700000	2560800000	2257500000	1460800000
sll1639	UreD	urease accessory protein D	27.158	241	1	1	2.9	0.00084531	2.5749	27	-0.621989	0.690584								940920	440330	239500	614910	335350	128570	649660	355280	0	968100	346600	0	130410	430510	158010	154140	316380	107120
sll1640	Sll1640	hypothetical protein	35.589	321	1	5	21.5	0	6.7651	n.a.	-0.376391	1.12778		0.448647	0.220597		-0.692688	3.58974		911030	545190	656260	1045700	731450	440920	2693400	430110	954150	9986400	520970	967580	813410	864240	674890	652320	781430	442710
sll1641	Gad	glutamate decarboxylase	53.041	467	1	14	27.4	0	43.368	n.a.	-0.0029923	0.0121653		0.0139577	0.0697141		0.0104419	0.0198018		20091000	5538900	4004400	12024000	8707300	5005300	16764000	4688200	5226600	17152000	10072000	8170100	13193000	6561400	4621900	13029000	9668800	4864600
sll1647	Sll1647	probable phosphinothricin N-acetyltransferase	19.576	172	1	7	40.7	0	87.976	n.a.	-0.708978	1.54999		-0.543055	1.50519		-0.317585	0.92942		8222200	9299100	6241300	5000400	6096400	4803700	16634000	11434000	6209300	20033000	8486800	5515400	5311800	16092000	9307400	6063100	7588100	6170900
sll1651	Sll1651	hypothetical protein	12.079	103	1	4	39.8	0	11.741	n.a.	-0.54636	1.338		-0.836423	1.21756		-0.225775	0.550315		5554000	4601600	3665900	4069700	3204900	2811700	7254000	3575200	3574200	5739600	2752800	2335400	5600400	7307300	3450500	5625600	5441300	3323200
sll1652	Sll1652	hypothetical protein	9.5237	83	1	6	60.2	0	74.959	n.a.	-0.007287	0.0220913		-0.0562232	0.131589		0.245391	0.85736		124980000	8114700	16282000	123030000	10636000	19254000	55792000	28872000	73844000	95090000	38241000	96485000	58241000	29133000	26367000	104700000	35102000	30693000
sll1653	UbiE	2-phytyl-1,4-benzoquinone methyltransferase	26.072	238	1	4	30.3	0	94.536	n.a.	-0.303123	1.50363		-0.236277	0.782053		-0.633325	1.0459		8876600	4728700	4976600	7795100	4394000	4093100	12892000	4194900	4113800	16903000	4536800	4339500	14151000	13431000	6289400	12718000	8207400	9734300
sll1654	Sll1654	hypothetical protein	14.554	136	1	7	72.8	0	323.31	n.a.	0.156883	1.20021		0.0630545	0.484032		0.201215	1.43331		491320000	314270000	371220000	590980000	418030000	514690000	496820000	357900000	398030000	756700000	555430000	517600000	371140000	406990000	294700000	484180000	543930000	353930000
sll1656	Sll1656	hypothetical protein	20.493	191	1	2	16.2	0	52.478	n.a.	0.223036	0.467402		0.571563	1.3265		-0.0109299	0.0455346		17518000	10590000	19956000	19733000	13164000	17424000	46934000	15905000	7707900	105900000	22407000	12668000	18254000	8594200	8740900	28063000	12381000	10122000
sll1658	Sll1658	hypothetical protein	17.405	158	1	2	17.7	0	12.89	n.a.	-0.0936327	0					0.375306	0.874829		2102600	1078700	0	2670200	945780	0	1900400	829110	587170	2005600	1284400	500040	3614700	1364900	1370800	4319400	996180	1840600
sll1659	CofH	hypothetical protein	43.331	392	1	2	8.9	0	21.841	n.a.	-0.11915	0		-0.123906	0					627000	206800	93659	504190	178390	113480	478180	259600	0	416510	481220	0	0	0	0	0	0	0
sll1660	Sll1660	hypothetical protein	21.939	194	1	8	35.6	0	46.123	n.a.	-0.014574	0.0246373		-0.206668	1.10599		0.170214	0.596471		36360000	10976000	13691000	35454000	11304000	17080000	29366000	15951000	16686000	38369000	19531000	14093000	34097000	20209000	20262000	45674000	25910000	23443000
sll1662	PheA	probable prephenate dehydratase	32.342	297	1	4	18.5	0	7.0937	n.a.				0.210706	0.599572		-0.393937	0		63227	239080	326700	108780	210330	204450	1054800	584720	1348500	1987600	721690	1521700	415690	214110	734030	335390	224870	571130
sll1663	Sll1663	phycocyanin alpha phycocyanobilin lyase related protein	24.104	220	1	15	62.3	0	259.1	n.a.	0.245748	1.34693		0.0654056	0.531909		0.180627	0.892462		492340000	259600000	351940000	589350000	343750000	531970000	429050000	342970000	284660000	708950000	519730000	361030000	395570000	290280000	218610000	447140000	414640000	276390000
sll1664	Sll1664	probable glycosyl transferase	35.576	312	1	5	22.1	0	19.952	n.a.	-0.483594	0.814488		-0.208753	0.767832		-0.21086	0.323393		6079300	3929100	3588700	4339100	3365400	2362400	6781200	4849100	1663100	8666700	3993900	2536300	5162600	4141400	300710	4111200	3963300	194440
sll1665	Sll1665	unknown protein	63.607	589	1	7	17.1	0	323.31	n.a.	0.339337	1.11538		0.0632976	0.214853		0.168964	0.545404		579540000	336510000	338320000	760330000	510500000	538740000	790590000	483910000	288680000	1298200000	894470000	480390000	736610000	418450000	196920000	1143000000	582520000	253250000
sll1666	DnaJ	DnaJ-like protein	17.442	159	1	3	34.6	0	12.522	n.a.	-0.71279	0.556343		-0.530468	0		-0.324178	1.35888		21964000	4743300	14112000	12908000	3539100	10006000	8955200	15669000	3563500	5703500	13943000	3001400	13209000	14601000	12313000	15246000	11735000	8280600
sll1667	Mom72	periplasmic protein, similar to mitochondrial outer membrane 72K protein	29.889	266	1	12	62.4	0	323.31	n.a.	0.0865682	0.191601		-0.023668	0.153482		0.130038	1.80103		125380000	66876000	59660000	123590000	74782000	80036000	128750000	77716000	60599000	173240000	117660000	84660000	161490000	76487000	51657000	206360000	100020000	64070000
sll1669	AroK	shikimate kinase	20.697	189	1	7	38.6	0	90.575	n.a.	0.825178	2.378		0.388835	0.468605		0.651864	1.23605		16636000	8532600	9076600	33414000	17946000	13301000	18277000	10073000	6844600	40026000	18421000	9743900	8392400	6482100	3751700	14574000	11143000	5508900
sll1670	HrcA	heat-inducible transcription repressor HrcA homolog	42.625	378	1	4	11.4	0.0072934	1.5813	n.a.	-1.33337	0		0.326682	0.429051					593340	144350	168680	343330	93917	90345	594590	161110	401280	710150	182260	698690	0	0	0	0	0	0
sll1671	Sll1671	hypothetical protein	17.769	160	1	1	7.5	0.004158	2.1654	28	0.245131	0		-0.073955	0					1138800	1092600	931920	1662500	1414100	1532300	1894200	973570	1423800	2817300	1778000	2644800	474980	2077100	1130600	711140	2381000	1441900
sll1672	Hik12	two-component hybrid sensor and regulator	94.098	834	1	10	14.9	0	19.838	n.a.	-0.840913	0		-0.520592	0.172454		0.120689	0.354124		533480	203600	482910	450710	332300	279100	612250	990840	2217000	838520	1822400	558640	251570	137920	262370	419880	193250	215370	+	712
sll1673	Sll1673	two-component response regulator	51.309	452	1	9	24.8	0	16.417	n.a.	-0.0748899	0.379514		0.170864	0.38034		-0.298009	0.293163		2613700	827790	713900	2143500	958470	601390	2335800	599810	1263400	2758100	1018400	911980	2267800	1048500	397260	1865500	1278900	561530
sll1675	Sll1675	hypothetical protein	16.355	150	1	6	52.7	0	47.069	n.a.	0.498328	0.942242		-0.128514	0.348885		0.199561	0.381228		42477000	12798000	13762000	50722000	17893000	25508000	43223000	18822000	15386000	57263000	24050000	21975000	43976000	31970000	21085000	79203000	38951000	27007000
sll1676	MalQ	4-alpha-glucanotransferase	57.18	505	1	13	25.5	0	100.89	n.a.	0.00407533	0.0122883		0.174536	0.413881		-0.140683	0.452478		29554000	22635000	33247000	33159000	27783000	26532000	38823000	87803000	21239000	54364000	43537000	22151000	30889000	43462000	16118000	28919000	21721000	13184000
sll1677	Sll1677	similar to spore maturation protein B	21.219	203	1	2	9.9	0	10.129	n.a.	-0.342927	0								0	275160	1660700	0	1173200	1341700	863700	0	0	3471100	0	0	0	465730	0	0	1105000	0
sll1679	HhoA	periplasmic protease HhoA	41.336	394	1	22	58.9	0	323.31	n.a.	-0.206708	1.01177		-0.189164	1.06939		-0.110439	1.47158		207300000	86380000	105010000	181360000	92199000	118190000	234750000	116780000	91901000	269100000	141160000	109950000	200330000	115360000	97403000	222170000	115810000	117850000
sll1680	Sll1680	hypothetical protein	19.661	176	1	9	65.9	0	323.31	n.a.	-0.122781	0.441519		-0.320009	2.03863		-0.0803707	2.19971		179120000	79988000	81999000	150840000	93794000	66942000	142660000	93613000	63308000	156660000	123310000	58974000	145320000	91354000	49464000	183780000	109420000	46680000
sll1682	Sll1682	alanine dehydrogenase	38.267	360	1	13	37.8	0	37.795	n.a.	-0.429782	1.38458		-0.130888	0.657578		-0.377748	1.73775		36364000	26470000	42650000	18559000	10360000	7569400	79774000	72027000	55267000	32010000	10693000	9943100	33910000	47909000	9000100	19978000	9701100	5855700
sll1683	Cad	lysine decarboxylase	51.84	483	1	3	9.1	0	26.253	n.a.				0.113967	0					839060	0	0	661860	0	0	1072900	0	256280	1314100	0	651750	0	0	0	0	0	0
sll1687	Sll1687	unknown protein	109.82	970	1	8	9.3	0	9.8804	n.a.	-0.520356	0		0.193582	0.466162		-0.117644	0.193281		119860	0	296470	124700	0	209000	456800	116120	174120	842020	186720	234020	734330	198360	171510	590890	249460	144430
sll1688	ThrC	threonine synthase	47.014	433	1	16	43.9	0	247.88	n.a.	-0.850505	1.1086		-1.45172	1.70066		-1.07577	0.884409		55388000	31729000	29251000	88093000	36940000	77378000	34061000	13218000	11508000	41360000	13083000	7801800	21092000	7801800	7207900	24333000	7119800	7748900
sll1689	RpoD	group2 RNA polymerase sigma factor SigE	42.362	369	1	4	10	0.00043234	3.1916	n.a.										0	262330	1008700	0	71196	89799	0	0	342160	0	0	0	0	0	0	0	0	0
sll1691	Sll1691	hypothetical protein	16.769	150	1	5	20.7	0	16.232	n.a.	0.618131	1.50387		0.144793	0.646228		0.101117	0.422178		10762000	7558500	8011200	17597000	12554000	14447000	19636000	8068000	13202000	26400000	14759000	16327000	18932000	11724000	10663000	27403000	15801000	11499000
sll1692	Sll1692	hypothetical protein	17.258	145	1	4	27.6	0	15.864	n.a.	-0.661085	1.43932		-1.22174	1.26809		-0.77157	1.6372		20996000	2837500	5525800	10742000	1317900	4024700	18444000	2950100	6318300	8704100	345990	1703500	14871000	20160000	5359500	9523400	6567200	2946700
sll1693	Sll1693	hypothetical protein	50.698	440	1	15	40.2	0	98.653	n.a.	0.330894	1.34243		0.460035	1.1659		-0.00360931	0.00959669		41736000	15201000	15628000	55144000	23354000	17472000	33115000	18898000	15546000	69597000	29483000	22377000	33317000	19024000	14508000	38133000	23090000	13846000
sll1694	HofG	pilin polypeptide PilA1	17.573	168	1	7	45.8	0	323.31	n.a.	0.458125	1.95209		0.467912	1.70259		0.467116	2.11955		4860800000	3247800000	3493100000	8368600000	5674600000	5160400000	4468700000	3458700000	3088700000	11054000000	7270400000	5580900000	4587000000	4503400000	3336400000	8322800000	8035600000	4860500000
sll1695	HofG	pilin polypeptide PilA2	18.478	170	1	3	34.1	0	323.31	n.a.	-0.263698	0		-0.17705	0		-0.0910355	0.72773		14947000	6172800	9270900	14893000	7125400	7789800	7433800	6315600	7976900	6522900	6814800	7610400	11070000	6761400	5439400	15712000	6693800	4730800
sll1696	Sll1696	hypothetical protein	30.293	270	1	8	36.3	0	40.939	n.a.	-0.950857	2.26661		-1.15528	1.5752		-0.811812	1.83977		11666000	11271000	8160300	6690600	4253300	3858700	23861000	9746800	10983000	21647000	5223100	6920200	23678000	9172800	12821000	14778000	4663200	7680500
sll1697	Sll1697	hypothetical protein	34.974	321	1	9	34.6	0	73.397	n.a.	-0.0965938	0.100314		0.443661	0.971122		0.415199	0.282996		8108100	3813100	783440	5664700	2667000	365540	5643400	2452400	1359000	9107300	6571100	3092400	8442700	1304400	853770	17121000	2731400	408870
sll1698	Sll1698	hypothetical protein	14.22	126	1	2	14.3	0	7.6797	n.a.				0.0918014	0					2691400	0	0	2208100	0	0	8554300	0	2071700	9278400	0	3496700	3215000	0	3429400	3986800	0	3033200
sll1699	Sll1699	oligopeptide-binding protein of oligopeptide ABC transporter	70.686	631	1	11	18.5	0	34.044	n.a.	0.110911	0.200788		0.172329	0.286621		0.140885	0.209325		0	231320	1525200	0	736190	1084100	836290	426480	1474500	1141200	873640	1193500	2741600	1993300	719230	1827200	3033300	622360
sll1702	Sll1702	hypothetical protein YCF51	19.077	170	1	5	27.1	0	70.361	n.a.	-0.818962	2.45977		-0.343349	0.622537		-0.429037	0.869713		39863000	22770000	30246000	25152000	13915000	17345000	66731000	38394000	17534000	49923000	32777000	20212000	52374000	10095000	16425000	47940000	7944900	13874000
sll1704	CsgA	probable short chain dehydrogenase	28.443	256	1	4	12.9	0.0033543	2.3618	n.a.										484200	0	0	761480	0	0	77114	0	0	217440	0	0	0	117460	0	0	150430	0
sll1708	Sll1708	two-component response regulator NarL subfamily	24.339	226	1	3	14.2	0	10.209	n.a.	0.910373	0.190791		0.182423	0.0729715		0.566875	0.667367		3651900	3248900	4663100	3002700	3042400	10270000	3799100	2710200	3445200	2049100	2016300	4859800	4265800	4211400	5893000	3842800	5597800	7621400
sll1709	Gdh	3-ketoacyl-acyl carrier protein reductase	27.44	248	1	6	30.2	0	161.34	n.a.	-0.231786	0.731352		-0.370119	1.74582		-0.418518	2.02593		83932000	43616000	36957000	64457000	40888000	35727000	83082000	45989000	36448000	83571000	45818000	36485000	64468000	67201000	42756000	49951000	50404000	34470000
sll1712	Hup	DNA binding protein HU	10.891	100	1	11	55	0	82.283	n.a.	0.235906	0.98598		-0.0155877	0.061625		0.122051	0.5064		5885600000	2624600000	3315500000	7174600000	3602100000	5376700000	5416800000	3868700000	3051500000	7960400000	6572400000	3922800000	5527300000	3779900000	3163400000	8144500000	5508200000	3858500000
sll1714	Sll1714	unknown protein	15.201	133	1	3	24.1	0	42.127	n.a.	0.760689	0					0.164915	0		3644400	2576800	2044100	6023600	2445600	3063300	3276200	2517100	2199600	4978100	2394100	2813000	14683000	2459000	3926300	18692000	3326500	4396900
sll1715	VapC	hypothetical protein	17.758	157	1	2	12.1	0	27.349	n.a.				-0.541954	0					2268800	687090	733410	1006900	706080	2229900	3681200	552300	1908400	1676700	815160	1861200	947180	1103900	1021000	439900	1181900	1143500
sll1721	PdhB	pyruvate dehydrogenase E1 component, beta subunit	35.709	324	1	14	43.5	0	323.31	n.a.	-0.468394	2.49393		-0.21635	0.59492		-0.492538	1.74508		125500000	96303000	84356000	100790000	80557000	67118000	147270000	89482000	83811000	192310000	90251000	81376000	141120000	104550000	94185000	127920000	76310000	67062000
sll1730	Sll1730	unknown protein	24.115	210	1	6	26.2	0	9.7618	n.a.	0.747757	0.879891					0.178996	0.0862737		1147100	793290	0	2395400	1179200	0	823360	4756400	1045000	1141800	1073200	1022700	3273200	6479900	5274200	3591800	2348800	2231700
sll1732	NdhF	NADH dehydrogenase subunit 5 (involved in low CO2-inducible, high affinity CO2 uptake)	66.627	615	1	1	1.1	0.005341	1.8869	29				-0.102602	0.120134		-0.595906	0.859592		971530	0	0	178960	0	0	1489500	462190	539250	2247500	303030	773380	5295800	2005600	1091600	5146900	1431000	1178900
sll1733	NdhD3	NADH dehydrogenase subunit 4 (involved in low CO2-inducible, high affinity CO2 uptake)	54.346	502	1	1	2.6	0	36.354	30										0	0	0	0	0	0	25758000	0	0	22599000	0	0	0	0	3670500	0	0	6127400
sll1734	CupA	protein involved in low CO2-inducible, high affinity CO2 uptake	50.038	431	1	18	39.2	0	239.87	n.a.	-0.36199	0.915521		-0.216721	0.581313		-0.235677	1.58363		17765000	25729000	23528000	14574000	17695000	7350300	94835000	74007000	64876000	133920000	50220000	60975000	321030000	288520000	180500000	327870000	245460000	173780000
sll1735	Sll1735	hypothetical protein	14.105	133	1	6	70.7	0	164.71	n.a.	0.521333	1.25996		0.487848	0.918814		0.56644	2.39298		119670000	105630000	57888000	173050000	172470000	111620000	594840000	342480000	313000000	1349000000	589720000	553010000	865700000	661210000	553850000	1773300000	1105000000	954000000
sll1738	Sll1738	hypothetical protein	25.634	231	1	1	5.6	0.0053366	1.8678	31										0	444150	0	0	332510	0	0	0	0	0	0	0	0	349460	0	0	428680	0
sll1739	Sll1739	unknown protein	41.229	359	1	14	29	0	35.195	n.a.	-0.45174	0.512752		-0.32827	0.939933		-0.289846	0.562873		18382000	9391200	6777300	12570000	12323000	3699000	14143000	6964400	5610300	14671000	8446600	7471200	16955000	7321800	3378100	10179000	6098900	2551100
sll1740	RplS	50S ribosomal protein L19	13.786	122	1	12	59.8	0	83.73	n.a.	-0.522847	1.17935		-0.163957	1.01945		-0.311045	0.570769		937900000	549980000	717470000	806680000	503450000	525260000	1255600000	750300000	657480000	1566700000	816430000	741900000	771450000	711880000	710770000	928960000	667600000	524130000
sll1742	NusG	transcription antitermination protein NusG	23.416	205	1	19	82	0	323.31	n.a.	-0.0558572	0.537921		-0.140657	0.321707		0.183521	2.35673		360920000	198510000	210110000	375420000	213140000	234620000	332430000	217900000	206890000	416730000	293330000	234150000	281740000	216680000	165870000	356290000	303580000	212770000	+	2
sll1743	RplK	50S ribosomal protein L11	14.977	141	1	10	87.2	0	187.61	n.a.	0.0516105	0.285361		0.177801	1.14428		0.207369	0.722074		1896500000	643980000	796010000	1829400000	773800000	942680000	1452700000	983510000	609650000	2073900000	1362300000	826960000	1324700000	761260000	541320000	1857900000	1033500000	687100000
sll1744	RplA	50S ribosomal protein L1	25.852	238	1	20	79	0	323.31	n.a.	-0.213696	0.92345		-0.229112	1.09169		-0.344515	0.928492		1318200000	871280000	939290000	1460300000	823310000	754400000	1297500000	850470000	744890000	1981800000	1014000000	751820000	1135500000	1037100000	804970000	1170200000	897130000	549100000
sll1745	RplJ	50S ribosomal protein L10	18.675	173	1	12	53.8	0	323.31	n.a.	0.423799	1.82696		0.199468	0.528327		0.282423	0.838632		1487500000	881010000	862800000	2032700000	1392700000	1539300000	1433500000	940700000	924320000	3021400000	1861000000	1376200000	1182500000	805590000	624330000	1995500000	1324900000	1014100000
sll1746	RplL	50S ribosomal protein L12	13.259	128	1	18	100	0	323.31	n.a.	0.523405	1.53453		0.288333	1.11613		0.369935	1.23552		7034100000	3716000000	3811200000	11925000000	6658800000	8868700000	5949000000	3987300000	3514000000	12285000000	9985600000	7557800000	6462100000	4418600000	3196400000	10983000000	7898900000	5630100000	+	2
sll1747	AroC	chorismate synthase	39.287	362	1	15	45.3	0	323.31	n.a.	-0.0595862	0.141206		0.228288	0.918377		-0.00270903	0.00606771		41037000	19682000	22851000	42612000	22569000	19068000	48471000	20163000	17035000	71583000	26512000	23258000	32534000	23382000	15805000	32786000	28590000	14785000
sll1750	UreC	urease alpha subunit	61.037	569	1	14	28.6	0	323.31	n.a.	-0.22083	0.551812		-0.0689703	0.227184		-0.192609	0.300077		21401000	14039000	12275000	22066000	14606000	8105300	35336000	15677000	10143000	54464000	17259000	10393000	32586000	18185000	9707100	40318000	18731000	8318400
sll1751	Sll1751	hypothetical protein	12.37	111	1	1	6.3	0.00084674	2.5976	32				-0.186623	0		0.326767	0		10045000	5246800	5862400	11917000	8099800	7218900	15050000	4903900	5540300	19049000	6766000	3390500	0	9670200	2763600	0	15010000	2305300
sll1752	Sll1752	hypothetical protein	26.376	240	1	4	17.1	0	6.3976	n.a.	-1.13921	1.72624		-0.522096	2.06467		-0.976952	1.84789		2500400	661510	1191400	817760	516100	633800	1545800	762820	921340	1265100	508440	792800	861740	1094500	1062600	413130	608350	595330
sll1757	Sll1757	hypothetical protein	31.717	292	1	6	21.9	0	323.31	n.a.	-0.213239	1.5974		-0.309861	1.8557		-0.380442	0.857869		116370000	70646000	82324000	102550000	71093000	69430000	131580000	105930000	65915000	132520000	113470000	80303000	155410000	109170000	70564000	147360000	97291000	58295000
sll1758	GlmM	MrsA protein homolog	51.676	481	1	3	8.7	0	105.93	n.a.	-0.716802	0.64086		-2.09548	0		-2.30351	0		25696000	4050800	10116000	41180000	1491800	19694000	8809100	5703400	0	2184400	2063500	0	8057900	5829900	3809700	2060500	994460	7156400	+	128
sll1760	ThrB	homoserine kinase	32.427	306	1	3	13.7	0	12.781	n.a.	-0.357377	0.556878		0.0183312	0.0192557		-0.194542	0		44793000	7070600	11776000	34021000	8587000	11168000	26408000	10582000	5127700	46164000	14898000	7158000	18310000	10981000	8070300	20660000	12216000	8046400
sll1762	Sll1762	periplasmic protein, putative polar amino acid transport system substrate-binding protein	32.831	299	1	19	58.5	0	323.31	n.a.	0.180405	0.648176		0.147268	0.975451		0.14654	1.9784		971090000	371820000	395580000	1094900000	474310000	607570000	906590000	491300000	369350000	1392800000	745060000	514730000	1048400000	510440000	389550000	1710200000	669960000	560790000
sll1764	Sll1764	unknown protein	14.296	144	1	1	7.6	0.00043478	3.4038	33				-0.173167	0.91747					0	1522800	2218000	0	1997000	2083400	0	3196000	2028400	0	2928100	3386400	0	1000500	702160	0	2410000	1026200
sll1766	Sll1766	hypothetical protein	45.702	398	1	3	6.8	0	5.8265	n.a.	0.0620684	0.0923814		0.413319	2.29336		-0.2693	0.608709		1794800	1126000	1743000	2635900	1195500	1344200	1113500	471370	164200	1751900	714900	85612	1260200	353440	314430	881040	367540	292840
sll1767	RpsF	30S ribosomal protein S6	13.237	113	1	8	44.2	0	274.67	n.a.	-0.256187	0.891212		-0.106004	0.875512		-0.00320872	0.00593492		688050000	396080000	416060000	689530000	395780000	352580000	658460000	467660000	411860000	997240000	589230000	506470000	578400000	378930000	330680000	759460000	453200000	338880000
sll1769	Sll1769	hypothetical protein	11.558	105	1	12	89.5	0	323.31	n.a.	0.0738735	0.197164		0.0281316	0.560247		0.170267	0.518324		1523800000	875090000	881170000	1630900000	1002600000	1365000000	1582600000	1099900000	823520000	2686000000	1443400000	1140600000	1390200000	786310000	722830000	1971100000	1049100000	837050000
sll1770	Sll1770	hypothetical protein	67.127	585	1	15	26	0	162.11	n.a.	-0.493566	1.26647		-0.187674	0.676943		-0.0473701	0.155882		24916000	2826300	6676100	21365000	2251500	5151300	26376000	9629400	8126200	25154000	11376000	11814000	3525300	2227800	7094700	4781200	2991800	5266000
sll1771	Sll1771	protein serin-threonin phosphatase	28.472	254	1	11	54.7	0	323.31	n.a.	0.141339	0.555429		-0.0766613	0.152459		0.254019	1.17595		170340000	92603000	76691000	202160000	108710000	98859000	147950000	106430000	89325000	214240000	159520000	83718000	167390000	98989000	76400000	243070000	141080000	97660000
sll1773	Sll1773	hypothetical protein	25.7	232	1	7	32.3	0	44.95	n.a.	-0.757029	1.68822		-0.817315	2.18791		-0.416954	1.72756		73049000	49776000	27595000	58374000	36745000	18346000	31165000	28118000	30193000	25829000	28834000	23133000	86464000	46705000	21543000	77973000	34244000	16397000
sll1775	Sll1775	hypothetical protein	92.365	817	1	22	31.9	0	126.47	n.a.	-0.121721	0.77381		-0.212125	0.656987		-0.396285	2.24497		22357000	12005000	10772000	21316000	11483000	9001000	24939000	9425800	6965100	30057000	10105000	8306900	10534000	15585000	4914000	8718900	11844000	4235500
sll1776	DeoC	deoxyribose-phosphate aldolase	23.874	225	1	11	53.8	0	124.15	n.a.	-0.246322	1.98556		-0.122715	0.30737		0.00377014	0.0481003		74402000	45533000	41628000	66621000	41451000	43376000	61801000	43860000	29927000	84871000	59337000	28071000	70423000	74624000	44562000	78661000	85706000	48873000
sll1783	Sll1783	hypothetical protein	16.822	147	1	6	41.5	0	211.84	n.a.	0.378227	1.51194		0.152043	0.403894		0.148193	0.746732		402140000	149290000	172680000	448490000	247920000	276970000	465330000	231120000	152430000	576210000	444370000	211090000	496360000	258720000	195220000	564250000	358270000	242280000
sll1784	Sll1784	periplasmic protein, function unknown	29.757	267	1	8	39	0	323.31	n.a.	0.470012	0.788257		0.17097	0.43911		0.11646	0.871269		347610000	171950000	179260000	445120000	300720000	341030000	378820000	239990000	190710000	526870000	453530000	320090000	435970000	358530000	224920000	546030000	493740000	261520000
sll1785	Sll1785	periplasmic protein, function unknown	30.011	268	1	15	61.9	0	323.31	n.a.	0.482593	1.29633		0.185227	0.781373		0.165333	1.25131		1092700000	419530000	507330000	1509700000	701840000	984450000	1208200000	614110000	426130000	1947600000	1090700000	696860000	1387700000	747560000	508520000	1768400000	1023900000	745120000
sll1786	Sll1786	putative deoxyribonuclease, tatD homolog	29.258	261	1	9	36.8	0	48.82	n.a.	0.0880425	0.551064		0.115344	2.02382		0.0539127	0.552935		59022000	22666000	25298000	56395000	26003000	35398000	60915000	20196000	24818000	101650000	29608000	33485000	91951000	32856000	20484000	136080000	32638000	26566000
sll1787	RpoB	RNA polymerase beta subunit	123.36	1102	1	56	53	0	323.31	n.a.	0.162404	0.310514		0.395237	1.11617		0.499258	0.938963		87640000	53232000	50163000	130610000	71669000	51268000	81283000	49598000	37858000	180540000	86549000	55377000	60281000	31308000	23449000	93549000	55086000	32730000
sll1789	RpoC2	RNA polymerase beta prime subunit	144.78	1317	1	75	52.5	0	323.31	n.a.	0.259994	1.1186		0.226371	0.839854		0.483639	1.38781		163160000	91278000	72786000	249890000	137910000	99949000	89319000	91403000	63741000	154330000	157560000	90871000	139850000	75026000	34536000	179590000	129170000	44920000
sll1796	PetJ	cytochrome c553	12.463	120	1	3	42.5	0	121.42	n.a.	-0.766672	1.28424		-0.868406	1.35252		-0.757116	1.78208		745380000	325780000	334810000	548470000	137080000	322340000	581360000	295310000	313090000	418290000	221700000	211490000	426120000	383100000	141110000	315920000	327580000	91655000
sll1799	RplC	50S ribosomal protein L3	22.741	213	1	17	74.2	0	323.31	n.a.	0.0291657	0.0435137		0.317764	1.35813		0.14159	0.287578		335780000	207670000	265350000	451000000	257460000	200530000	349220000	212110000	163680000	720020000	336080000	277380000	284220000	191450000	166040000	379420000	270460000	153350000
sll1800	RplD	50S ribosomal protein L4	23.356	210	1	9	44.8	0	323.31	n.a.	-0.747261	1.20864		-0.715114	0.971701		-0.725239	0.978506		420310000	274910000	247710000	343010000	211640000	188610000	359940000	309570000	226710000	445750000	271130000	184700000	292140000	358670000	234050000	303170000	260560000	135800000
sll1801	RplW	50S ribosomal protein L23	11.526	101	1	10	73.3	0	99.568	n.a.	-0.420632	0.863991		-0.403282	0.629585		-0.234185	0.766128		1247300000	917280000	1357100000	1116700000	908050000	972650000	1786200000	1154600000	957530000	2076300000	1323500000	1143000000	1311400000	1124100000	1038900000	1630900000	1127800000	883720000
sll1802	RplB	50S ribosomal protein L2	30.433	276	1	16	51.1	0	209.08	n.a.	-0.0670332	0.0796546		0.331366	0.837322		0.269989	0.627359		354020000	226820000	235370000	408270000	290380000	180780000	348280000	236200000	272120000	663960000	367050000	347020000	255610000	232860000	264290000	342590000	299050000	265500000
sll1803	RplV	50S ribosomal protein L22	13.502	121	1	7	60.3	0	323.31	n.a.	-0.38656	1.59963		-0.530715	1.19167		-0.131993	0.210153		1051700000	436530000	288100000	963470000	372340000	232990000	519420000	426210000	323210000	622920000	425160000	212290000	665400000	515720000	322930000	765290000	488610000	235440000
sll1804	RpsC	30S ribosomal protein S3	27.147	240	1	17	61.7	0	323.31	n.a.	-0.0288546	0.0513451		0.257254	0.712121		0.183278	0.500323		437660000	273680000	287110000	487160000	351970000	275100000	431510000	284140000	212930000	886300000	491930000	292950000	293640000	195020000	187830000	390080000	345300000	197470000
sll1805	RplP	50S ribosomal protein L16	16.035	139	1	10	67.6	0	68.547	n.a.	-0.788053	1.11326		-0.784858	0.855521		-0.406368	0.531759		727840000	361300000	337740000	678190000	230110000	216020000	1434200000	409790000	300930000	1475200000	435680000	232640000	852430000	418870000	293630000	1092500000	267760000	165550000
sll1806	RplN	50S ribosomal protein L14	13.294	122	1	12	75.4	0	323.31	n.a.	0.0150839	0.131603		0.0374437	0.117055		0.216482	0.718719		2318300000	1101600000	1147100000	2577800000	1316800000	1155700000	2350100000	1350600000	1316000000	3473000000	1818200000	1289100000	1834100000	1148200000	1001300000	2840400000	1429200000	998670000
sll1807	RplX	50S ribosomal protein L24	11.707	105	1	10	75.2	0	323.31	n.a.	-0.349532	1.73673		-0.0814392	0.576918		-0.0563316	0.222798		1577900000	995570000	1033100000	1164900000	899380000	855600000	1776600000	1100600000	931120000	2123500000	1429200000	1003100000	1485500000	962910000	1049300000	1929300000	1200300000	823200000
sll1808	RplE	50S ribosomal protein L5	22.508	200	1	24	84	0	323.31	n.a.	0.509337	2.29948		0.34199	2.2935		0.372616	1.74526		1612200000	772590000	966150000	2438300000	1295000000	1737100000	1560000000	932300000	949180000	3298100000	1772300000	1666300000	1275900000	826140000	753330000	1987700000	1367200000	1105800000
sll1809	RpsH	30S ribosomal protein S8	14.666	133	1	11	76.7	0	323.31	n.a.	-0.412537	1.50491		-0.108487	0.38441		-0.201321	0.533612		453780000	272180000	285320000	427710000	265180000	228990000	482210000	287470000	262360000	759600000	359750000	316870000	371230000	302710000	247700000	439120000	309130000	204580000
sll1810	RplF	50S ribosomal protein L6	19.666	179	1	19	78.2	0	323.31	n.a.	0.0449912	0.462942		-0.044713	0.554598		0.140991	0.593809		1594400000	788100000	992170000	1747200000	1016700000	1172300000	1634100000	950550000	789080000	2318300000	1500800000	1111700000	1365500000	828070000	722740000	2052500000	1097300000	742560000
sll1811	RplR	50S ribosomal protein L18	13.204	120	1	9	71.7	0	323.31	n.a.	-0.56188	1.04101		-0.5488	1.83855		-0.218333	0.379661		977230000	475660000	692940000	1076800000	475950000	438080000	984760000	528220000	481810000	1534500000	601300000	561180000	523080000	554790000	531720000	1155200000	519290000	457480000
sll1812	RpsE	30S ribosomal protein S5	18.241	173	1	15	78	0	323.31	n.a.	-0.496427	0.698051		-0.1332	1.40349		-0.283833	0.534199		1044400000	503300000	661640000	853960000	495430000	385910000	1244000000	615230000	573780000	1558600000	775940000	655510000	866330000	578010000	604700000	882510000	572810000	431320000	+	85
sll1813	RplO	50S ribosomal protein L15	15.194	147	1	9	77.6	0	323.31	n.a.	-0.554543	1.60143		-0.489079	0.948392		-0.383421	0.645921		592390000	411260000	384990000	561830000	351490000	316240000	608700000	479860000	419660000	836330000	587730000	391600000	458320000	496120000	454100000	565600000	496270000	395260000
sll1814	SecY	preprotein translocase SecY subunit	47.999	442	1	6	8.8	0	87.776	n.a.	-0.182686	0.221138		0.0951327	0.181523		0.325661	1.03736		25969000	12534000	18996000	29706000	15075000	14327000	20757000	8633500	9471100	25057000	11938000	17001000	17720000	7624900	6312500	23343000	11244000	8142900
sll1815	Adk1	adenylate kinase	20.453	187	1	13	80.2	0	323.31	n.a.	0.443612	1.88097		0.342371	2.22539		0.299842	1.4063		960170000	387010000	396420000	1365800000	591380000	698730000	1064600000	453610000	339750000	2072500000	782860000	540460000	851240000	429680000	313600000	1302700000	640220000	392850000
sll1816	RpsM	30S ribosomal protein S13	14.572	127	1	13	66.1	0	323.31	n.a.	-0.505978	1.03645		-0.347695	2.57429		-0.260473	0.356172		821870000	515660000	564170000	727930000	449230000	373040000	1008100000	580080000	524420000	1209100000	622340000	555100000	676260000	711120000	568700000	855760000	619140000	406810000
sll1817	RpsK	30S ribosomal protein S11	13.762	130	1	12	73.1	0	323.31	n.a.	-0.456559	1.6405		-0.660701	1.69254		-0.0815037	0.211908		977890000	443230000	455910000	814860000	382830000	367670000	748410000	541890000	478100000	804050000	573570000	328620000	688790000	374170000	332260000	842370000	390840000	300490000
sll1818	RpoA	RNA polymerase alpha subunit	35.003	314	1	22	74.8	0	323.31	n.a.	-0.267523	1.04935		-0.345146	1.20538		-0.181239	1.87657		731130000	330920000	289500000	709840000	304390000	272580000	632210000	366320000	300970000	816160000	402110000	265870000	549530000	281160000	214000000	481920000	285690000	198000000
sll1819	RplQ	50S ribosomal protein L17	13.228	116	1	11	54.3	0	144.84	n.a.	-0.325093	0.95741		-0.099112	0.34072		-0.0688389	0.147848		781390000	461540000	523210000	674210000	354500000	401170000	974140000	624020000	319800000	1398000000	745340000	338070000	334240000	504830000	315040000	442530000	494800000	288060000
sll1820	TruA	tRNA pseudouridine synthase 1	31.355	275	1	2	9.5	0	4.0154	n.a.	-0.814514	0								1226100	903310	976340	878020	422610	672270	827100	464330	980850	782530	348830	888990	209100	502530	0	85323	271190	0
sll1821	RplM	50S ribosomal protein L13	16.99	151	1	11	81.5	0	213.59	n.a.	-0.0138599	0.0678173		0.0546332	1.00487		0.202426	0.455736		2146800000	1097000000	1204400000	2222500000	1388000000	1277400000	1715200000	1131900000	1189300000	2719600000	1895200000	1588000000	1553900000	1043300000	920480000	2470400000	1333100000	1074200000	+	121; 153; 196
sll1822	RpsI	30S ribosomal protein S9	15.086	137	1	13	81	0	323.31	n.a.	-0.355896	1.85005		-0.231764	1.19901		-0.0833523	0.180435		2215700000	1058200000	1157700000	1784900000	968700000	933990000	2249400000	1173200000	1014500000	2825300000	1439100000	1111300000	1550800000	1012600000	926500000	2108400000	1062800000	798790000
sll1823	PurA	adenylosuccinate synthetase	48.679	443	1	25	60.9	0	319.85	n.a.	0.0810763	0.222742		0.450179	3.74506		0.175663	0.459596		82270000	34774000	45104000	94938000	64438000	54512000	69376000	42607000	34550000	111580000	77008000	105780000	71663000	38310000	33084000	75617000	65285000	57140000
sll1824	RplY	50S ribosomal protein L25	13.442	118	1	7	61	0	222.99	n.a.	-0.211237	0.626884		-0.233963	0.339606		0.132157	0.358239		1459300000	583280000	653580000	1626200000	717370000	827860000	1400000000	636310000	650360000	2279400000	977590000	807840000	930700000	597750000	420460000	1407300000	921800000	511510000
sll1825	Sll1825	hypothetical protein	20.301	196	1	7	44.4	0	117.09	n.a.	-0.506791	1.01299		-0.573323	1.73205		-0.303348	1.20927		331790000	123480000	103540000	203860000	81590000	97937000	369470000	208910000	116780000	340480000	186960000	114900000	383800000	265630000	168270000	340260000	215220000	150880000
sll1830	Sll1830	unknown protein	39.648	358	1	21	65.4	0	323.31	n.a.	-0.0413503	0.0799288		-0.162424	0.663027		-0.047111	0.254602		404740000	207410000	224120000	377030000	258850000	251920000	428780000	259500000	240520000	519980000	368830000	276750000	267970000	255490000	170570000	299810000	288520000	168670000
sll1831	GlcF	glycolate oxidase subunit, (Fe-S)protein	50.548	460	1	5	10	0	7.2906	n.a.	0.448964	0.524741		0.671481	0.939786		0.779612	1.18897		756600	619860	3115900	1251200	1425600	2405900	2199500	756360	993440	5403900	911870	2213500	906890	548210	889010	1611500	1306900	1466100
sll1833	FtsI	penicillin-binding protein	66.631	607	1	4	6.4	0	4.1566	n.a.	-0.24309	0.942246		-0.29101	0.308014		0.207132	1.7529		2462700	1841700	1798100	2608100	1512200	1420600	1931700	1426200	1150600	3251100	1813800	635420	682080	1002800	111280	944450	1341400	161440
sll1835	Sll1835	periplasmic protein, function unknown	28.832	265	1	7	44.2	0	323.31	n.a.	0.312508	1.06546		0.227215	0.588039		0.303807	2.72909		237840000	86572000	134070000	293550000	128360000	178570000	174180000	140690000	103840000	295950000	208840000	157000000	274640000	141970000	111080000	409220000	208690000	130950000
sll1837	Sll1837	periplasmic protein, function unknown	15.467	145	1	7	45.5	0	312.56	n.a.	0.488041	1.55732		0.0930293	0.257183		0.230275	0.368587		636960000	393450000	389240000	916380000	551350000	675020000	772920000	426770000	428040000	1286600000	679310000	500590000	977070000	470650000	443120000	1558500000	604170000	481540000
sll1841	OdhB	pyruvate dehydrogenase dihydrolipoamide acetyltransferase component (E2)	44.898	433	1	18	54.5	0	323.31	n.a.	-0.531899	1.18557		-0.336095	2.2585		-0.771971	2.6937		378250000	198510000	250100000	308000000	186770000	167440000	356270000	193190000	154400000	465190000	211890000	172860000	249040000	227020000	144290000	197410000	170300000	92925000
sll1848	Sll1848	putative acyltransferas	24.298	225	1	3	10.7	0	3.6298	n.a.	-0.625247	1.35375		-0.761657	0.655999		-0.816198	0.412621		12865000	3160500	8336400	3803900	1855300	2034400	6838200	1326700	6851400	5851700	1401900	2074400	2954100	2307100	9063200	1733600	1932500	1589600
sll1852	Ndk	nucleoside diphosphate kinase	16.692	149	1	13	65.8	0	323.31	n.a.	0.323673	1.37591		0.215437	1.23119		0.215954	0.548606		1903800000	933730000	1102900000	2702700000	1308000000	1783000000	1770100000	1161000000	976020000	3647200000	2025900000	1568300000	1522500000	1078800000	857090000	2568800000	1404800000	1108700000
sll1853	Sll1853	unknown protein	17.92	154	1	3	24.7	0	13.338	n.a.	-0.323124	0.450055		-0.372296	1.58512		-0.190981	0		6179900	1093300	3579100	3934900	868720	2246100	2831300	3280400	1678000	836270	2968000	1312100	3903900	1995800	497160	6934200	1690300	625260
sll1854	XthA	exodeoxyribonuclease III	30.734	265	1	5	21.1	0	12.878	n.a.	-0.298868	0.298623		0.00506892	0.0129739		-0.39375	0.80106		13847000	4136800	1055000	17242000	5983800	494010	10140000	0	513520	22387000	0	547560	15905000	8829900	1899100	18825000	10512000	1500400
sll1858	Sll1858	unknown protein	69.724	627	1	2	4.5	0.0004344	3.3847	n.a.	0.213627	0								385190	163440	99060	471350	180360	92784	117770	113010	81405	226260	182180	115180	115230	69936	0	159670	149080	0
sll1862	Sll1862	unknown protein	15.194	143	1	1	9.8	0	95	34										6692700	3485500	2094100	8811700	4533400	2573400	5136800	2811500	1728200	8597900	4874000	4456100	7630100	2706000	1848400	7868500	2912200	1925800
sll1863	Sll1863	unknown protein	12.354	107	1	4	36.4	0	222.67	n.a.	0.487776	1.45994		0.249591	1.55683		0.160369	0.728433		83781000	46570000	34658000	118040000	61288000	58371000	69174000	44523000	32458000	110660000	83758000	53213000	65620000	36664000	21539000	93337000	55547000	27602000
sll1865	PrfB	peptide chain release factor 2	37.579	335	1	9	27.8	0	16.54	n.a.	-0.218074	0.816724		-0.124174	1.0675		-0.0100262	0.0454772		9924600	3167700	2198500	7918300	3515100	1918200	6461500	3708800	3118400	8322100	7469800	3065700	5556800	3828500	4261500	4930900	7166800	16071000	+	162
sll1866	Sll1866	hypothetical protein	21.634	199	1	5	31.2	0	28.756	n.a.	0.0778275	0.280466		-0.164236	0.875471		0.275567	1.23276		19255000	18679000	23233000	20819000	20696000	22361000	20067000	16241000	16990000	29380000	24973000	16011000	54382000	7766100	16169000	54875000	10131000	15385000
sll1869	CbaB	probable dioxygenase, Rieske iron-sulfur component	40.828	357	1	6	24.6	0	14.733	n.a.	0.00159295	0.00202501		-0.223964	0.938662		-0.512751	0.365149		681400	331550	883100	1327100	296950	577740	1143600	460910	322670	1925100	563160	309200	0	726380	196140	0	1322600	188710
sll1870	Sll1870	ATP-binding protein of ABC transporter	25.495	226	1	4	17.3	0	31.566	n.a.	-0.186554	1.46729		-0.154852	0.188212		0.197547	0.349042		4457000	2762800	4543900	3219700	3008100	3748000	3729600	3614800	7667400	6090500	3891400	2653500	5641200	5442500	17060000	8798500	3197800	2516900
sll1871	Sll1871	two-component system sensory histidine kinase	74.934	674	1	17	24.9	0	76.422	n.a.	-0.690727	2.61883		-0.55744	1.63148		-0.962261	2.1611		4761300	1732100	2356100	3139500	1400800	1491600	6098200	1593300	1765500	5507500	1425200	1366200	2535300	2765300	1072900	1430300	1888200	653870
sll1872	LytR	transcriptional regulator	50.774	463	1	8	20.3	0	22.986	n.a.	-0.376037	0.559529		-0.0642695	0.222269		0.703204	0.916075		5766300	7482200	3903000	5355800	4199400	2452000	9026900	1508900	2801400	9499300	2704600	3880700	2323200	5901800	796720	3314900	1473400	1104400
sll1873	Sll1873	unknown protein	12.906	121	1	8	72.7	0	323.31	n.a.	-0.655153	1.25693		-0.55688	1.34607		-0.739954	1.87559		1926300000	1114800000	1626400000	1463100000	909210000	996360000	2570700000	1220100000	1031000000	2577700000	1181900000	1112200000	1692600000	1489400000	1756000000	1318000000	1155100000	1021400000
sll1874	AcsF2	hypothetical protein	41.94	358	1	1	2	0	4.4107	35	-0.116054	0.249714		-0.220968	0.504322		-0.147809	0		9399500	6806000	6752100	10554000	8105500	5590000	6673400	4919700	3451800	7548500	4401800	2788700	4913800	2937200	2598400	3174800	3332000	2677800
sll1878	Sll1878	iron(III)-transport ATP-binding protein	40.62	368	1	5	16.8	0	21.634	n.a.	-0.118344	0.239652		-1.06217	0		2.29669	0		1660600	637110	1368700	1282800	946920	808360	1569500	279980	0	710380	231500	0	0	7414800	0	0	22445000	0
sll1879	Crr23	two-component response regulator	63.806	562	1	6	10.9	0	36.77	n.a.	-0.244055	0.326096		0.366506	0.496236		0.0341846	0.0600071		1304600	457940	996780	923200	388470	580850	1285000	1225700	560120	1944100	1493600	1317900	377830	560660	310000	330200	764540	273640
sll1880	Sll1880	hypothetical protein	16.435	147	1	6	42.2	0	21.445	n.a.	-0.425664	1.23833		-0.621109	1.68664		-0.616795	1.50309		17368000	12279000	11878000	14983000	10718000	9701100	12387000	8661500	8290900	11934000	9015200	5990300	13883000	7957800	8666500	11833000	7097600	5586000
sll1882	Sll1882	unknown protein	19.671	174	1	3	18.4	0	5.7283	n.a.	0.809661	0		-0.133511	0					1009800	289510	0	2287400	421550	0	1324400	537340	359380	1702100	570510	563070	557420	713960	559860	940320	823920	717250
sll1883	ArgJ	arginine biosynthesis bifunctional protein ArgJ	43.32	413	1	20	58.8	0	323.31	n.a.	-0.0373349	0.215694		-0.21846	0.754857		0.0915331	0.915089		294220000	139610000	117780000	230950000	143410000	146050000	259080000	190280000	118980000	252390000	234830000	114730000	337610000	150200000	122840000	325350000	192430000	135380000
sll1884	Sll1884	hypothetical protein	42.864	374	1	10	25.9	0	56.17	n.a.	-0.213196	1.69489		-0.290842	0.582241		-0.199411	1.39842		17578000	8693300	9998300	17174000	8656600	13216000	17518000	9153600	9189200	24131000	11514000	10035000	10059000	10094000	8832600	11149000	12365000	10200000
sll1885	Sll1885	unknown protein	91.834	845	1	10	15	0	323.31	n.a.	0.316282	1.48553		0.308257	0.878367		0.20422	0.499384		87631000	24902000	37356000	140340000	38820000	49598000	66963000	27497000	36288000	139150000	50019000	49103000	76472000	46678000	35854000	151070000	73961000	43059000
sll1886	Sll1886	hypothetical protein	21.028	188	1	3	17.6	0	11.988	n.a.	0.226049	1.01551		0.011962	0.0205645		0.0681128	0.200808		13110000	10182000	26289000	13805000	20133000	32214000	14919000	27813000	12918000	16946000	43457000	16156000	15262000	25659000	26558000	16548000	32993000	31175000
sll1888	Sll1888	two-component sensor histidine kinase	47.413	432	1	9	21.3	0	53.754	n.a.	-0.299613	0.656877		0.140651	0.70103		-0.684882	0.963435		7481800	2710100	324250	3567300	2361900	633260	789170	661320	744900	1364500	1453500	914850	3372500	576780	761370	2704300	333300	779750
sll1890	CobN	cobalt-chelatase subunit CobN-like protein	20.442	184	1	1	6.5	0.0033557	2.3662	36										518230	214490	496430	597260	340570	389380	449930	0	409480	500630	0	461120	0	294770	0	0	321930	0
sll1891	Sll1891	unknown protein	26.435	252	1	4	33.3	0	323.31	n.a.	-0.094944	0.303459		-0.0637155	0.105877		-0.270943	0.819183		197810000	84088000	60642000	691170000	144120000	76958000	186990000	80985000	60482000	560430000	149450000	66003000	268010000	121710000	102550000	379680000	118170000	91630000
sll1892	Sll1892	unknown protein	25.668	248	1	6	24.6	0	323.31	n.a.	0.122869	0.928602		-0.0788241	0.408859		0.135162	0.866706		156130000	59486000	61387000	178480000	76838000	80982000	172510000	80083000	71348000	243720000	105740000	90133000	148190000	105760000	95008000	191980000	123080000	93271000
sll1893	HisF	cyclase	27.973	261	1	10	57.9	0	132.4	n.a.	0.186173	0.318819		-0.0811412	0.151761		0.071638	0.207531		58077000	30308000	15070000	52700000	26396000	20075000	34631000	22437000	14984000	49940000	31164000	20328000	40323000	26791000	30500000	53294000	32520000	30297000
sll1894	RibBA	riboflavin biosynthesis protein RibA	61.681	556	1	11	23.6	0	32.714	n.a.	-0.119085	0.305234		0.321279	0.856947		0.15988	0.474345		3579500	1448800	1886200	3591600	1543600	1648600	3397700	935850	985800	6818500	1447300	1843100	2267500	985570	1012400	2425300	1396200	1215400
sll1895	Sll1895	hypothetical protein	79.67	696	1	11	14.7	0	12.444	n.a.	0.304198	0.292052		0.753525	0.966651		-0.122026	0.4101		6687800	1050000	1080100	6054500	2034400	1156900	7945100	385350	18086000	9716500	745830	14893000	6451300	1584000	728010	6342200	1462300	1327900
sll1897	Sll1897	hypothetical protein	16.758	141	1	7	33.3	0	42.221	n.a.	-0.326548	1.11699		-0.0236227	0.0842583		-0.186316	0.619073		20165000	14332000	11563000	12876000	10973000	11466000	25596000	17954000	16225000	25688000	24585000	14895000	14740000	21066000	6789000	14615000	16538000	5280900
sll1900	Act	acetyltransferase	23.306	209	1	6	32.1	0	102.42	n.a.	0.310511	0.631161		0.342039	0.997836		0.376062	0.698271		6411400	1970400	1117700	6696200	3352900	1478800	2894300	1723600	1706600	4689000	2036600	2174000	6288900	4069100	2551400	6736200	6413300	3008600
sll1902	Sll1902	hypothetical protein	45.949	399	1	3	13.8	0	41.403	n.a.	0.293724	0								518930	0	0	451670	0	0	125360	0	0	403980	0	0	0	0	0	0	0	0
sll1905	Sll1905	two-component hybrid sensor and regulator	111.6	1014	1	13	15.2	0	5.8398	n.a.	0.134602	0.32342		0.0864508	0.0780089		0.197399	0.295364		2156400	6035500	5493000	4959600	5901400	5789600	8017000	149600	4576100	4106600	838940	3290700	1877900	5893100	5928900	1771300	6109300	5213900
sll1906	Sll1906	hypothetical protein	51.49	484	1	3	13.4	0.004553	2.0509	n.a.										0	0	0	0	0	0	1013800	0	0	727610	0	0	329230	0	0	672400	0	0
sll1908	SerA	D-3-phosphoglycerate dehydrogenase	56.211	526	1	27	56.5	0	323.31	n.a.	-0.306031	0.715067		0.00704557	0.129415		-0.0467898	0.198659		393080000	170620000	178150000	338810000	198670000	149430000	353280000	149010000	136430000	479910000	211370000	207500000	220280000	131890000	132690000	205090000	159580000	136070000
sll1909	PrmA	probable methyltransferase	33.698	300	1	7	24.3	0	36.303	n.a.	-0.388932	1.27448		0.0318116	0.123728		-0.38828	1.60622		10050000	6496500	8293400	9410300	5941800	5299800	8329700	6940800	3058700	12788000	9162000	3152600	11091000	8985600	5570400	9211000	8055600	4225000
sll1910	Zam	protein conferring resistance to acetazolamide Zam	87.546	781	1	27	39.2	0	323.31	n.a.	-0.235464	1.22674		-0.0483163	0.0907926		0.287008	1.31142		42703000	22675000	15145000	33150000	19678000	10803000	32718000	18598000	14458000	42252000	24121000	13484000	49251000	18508000	14322000	37121000	19167000	14187000
sll1911	Sll1911	hypothetical protein	8.9621	81	1	7	74.1	0	323.31	n.a.	-0.369421	1.07214		-0.112739	0.629632		-0.0390747	0.0573648		276970000	123470000	152530000	252520000	103780000	123810000	403120000	212250000	148740000	543090000	248060000	193990000	357320000	188280000	82571000	471410000	177600000	70370000
sll1913	Sll1913	hypothetical protein	66.599	599	1	12	26	0	129.03	n.a.	-0.630264	1.56053		-0.251679	1.54151		-0.215624	0.458702		9396900	7409600	3698700	9234600	6647400	3096800	6629700	3550400	1687800	7770600	3911300	3066800	1682200	3023000	1634200	1591000	3084900	1723000
sll1915	Sll1915	hypothetical protein	21.001	183	1	6	32.2	0	16.914	n.a.	-0.29668	0.557302		0.144859	0.0383899		0.0255474	0.0119956		6966700	2201300	4139300	4879100	2883100	6294800	10236000	1607900	3402700	7354200	1196900	6712600	14371000	956110	3698800	11000000	889860	5267800
sll1916	NadD	hypothetical protein	22.71	200	1	6	37.5	0	22.062	n.a.	0.00245399	0.00595046		0.0715846	0.244305		0.139256	0.777513		5503300	2066000	2621400	4506400	2086200	3280000	3108800	1684500	4010200	4134800	2627700	6635400	897480	2431000	1267400	2104700	3083300	1386700
sll1920	PacS	copper-transporting P-type ATPase PacS	79.949	745	1	11	15.4	0	28.89	n.a.	-0.347608	0.75251		0.400729	0.513887		0.494173	0.376844		2435700	1957000	5083500	2356900	3023500	3913800	8894900	2394400	1560900	11931000	4213700	4979200	1421300	1369000	335540	2101600	1757800	321380
sll1921	Sll1921	hypothetical protein	28.295	251	1	5	19.5	0	159.55	n.a.	-1.8594	0		-0.285107	0.494065		-0.221707	0		1465000	5398100	627850	2284700	977060	584530	1783700	883670	681260	2367500	644430	805250	846780	0	769910	981970	0	282240	+	153; 196
sll1924	Sll1924	cAMP receptor protein sycrp1 homolog	27.015	241	1	2	7.9	0	3.9939	n.a.	1.3309	0								530730	0	0	2096300	0	0	0	148560	81385	2309100	526420	613250	0	244210	0	863870	413030	0
sll1925	Sll1925	hypothetical protein	25.843	238	1	2	4.6	0	21.336	n.a.				-0.0265577	0					3720200	1468100	821360	2832000	1428600	437540	6981800	1500200	1337700	10575000	1277400	883160	2418300	909810	511260	1755800	1429500	407280
sll1926	Sll1926	hypothetical protein	9.4712	85	1	2	9.4	0.00043516	3.4328	n.a.				0.466024	0.18892
sll1927	Sll1927	ABC transporter ATP-binding protein	69.206	617	1	23	37.8	0	126.14	n.a.	-0.26688	0.630815		0.284523	0.569178		-0.063784	0.210063		7674700	4400600	5193000	4849700	3689700	3361300	16943000	5960600	2565800	17515000	9344600	4115500	7800800	5116100	4190100	7763100	4248800	3240200
sll1931	GlyA	serine hydroxymethyltransferase	46.259	427	1	23	58.3	0	323.31	n.a.	-0.130895	0.293129		-0.242527	0.751374		0.173405	0.205836		419620000	204200000	144560000	361740000	185440000	198420000	249050000	142750000	108610000	337260000	203960000	105780000	221310000	101860000	61831000	165080000	159650000	99405000
sll1932	DnaK3	DnaK protein	86.029	771	1	35	46.8	0	277.65	n.a.	-0.517904	0.788386		-0.0801358	1.71284		-0.218214	0.806267		67489000	37353000	41544000	60721000	34612000	27067000	56555000	32440000	28962000	82380000	37876000	39582000	46805000	28153000	27788000	46054000	33336000	26381000
sll1933	DnaJ2	DnaJ protein, heat shock protein 40, molecular chaperone	34.698	307	1	7	25.4	0	16.216	n.a.	-0.489833	0.706658		-0.148664	1.22309		-0.0794987	0.848503		2735800	1368900	2875200	2275500	1188500	1642000	2607900	1350800	2117000	3737800	1606400	2391800	1865000	2380200	1637100	10719000	2007400	1185900
sll1934	Sll1934	hypothetical protein	16.541	148	1	7	56.8	0	50.753	n.a.	0.266427	0.899699		0.289613	1.35376		1.37785	0		2865200	2114400	835300	4271200	1886900	2168200	2498600	2112300	2065100	5601700	3222000	2939100	297020	535890	524850	548200	1060700	2034300
sll1937	Fur	ferric uptake regulation protein	15.422	138	1	6	35.5	0	58.02	n.a.	0.543444	1.38995		0.474253	1.05429		0.50144	0.795066		37390000	15866000	20783000	64031000	32844000	26908000	41972000	27174000	24091000	87458000	48126000	36695000	23618000	26386000	28117000	49873000	39029000	37552000
sll1938	Sll1938	hypothetical protein	22.548	203	1	9	60.1	0	49.83	n.a.	-0.188572	0.649078		-0.243686	1.48297		0.00906112	0.0148738		15924000	6381500	5537500	13339000	8356900	8394700	10948000	11685000	5972600	14133000	16608000	7948900	23554000	12024000	11318000	22608000	14834000	14238000
sll1939	Sll1939	unknown protein	24.178	214	1	2	12.1	0	5.5041	n.a.							0.825541	0		0	0	475620	0	0	384900	0	673340	0	0	349400	0	0	1358000	458020	0	2840900	512790
sll1940	Sll1940	hypothetical protein	17.011	157	1	3	26.1	0	31.915	n.a.	-0.229999	0.244961		-0.13361	0.14301		0.148686	0.272895		51503000	26441000	24884000	48241000	30701000	37994000	48841000	34816000	32897000	80014000	46470000	47467000	44267000	50018000	21025000	62966000	54451000	29369000
sll1941	ParC	DNA gyrase A subunit	101.16	920	1	13	18.8	0	67.032	n.a.	0.225651	0.590037		0.2858	2.42712		0.156747	0.232657		787520	772380	514520	950950	962090	469720	1156400	342340	412230	2180100	593460	599920	807980	383410	287940	1127400	656980	274930
sll1945	Dxs	1-deoxyxylulose-5-phosphate synthase	69.327	640	1	25	52.5	0	315.96	n.a.	-0.00559256	0.0108202		0.260742	1.57976		0.225377	0.591067		48753000	26863000	28489000	65200000	35446000	25484000	43718000	26152000	16705000	88589000	37631000	27123000	23194000	10383000	9094300	29557000	17517000	11718000
sll1946	Sll1946	hypothetical protein	92.514	825	1	2	2.3	0	3.8663	n.a.				0.45628	0					364500	210820	222600	399450	193330	199390	986250	244820	246920	2027000	349650	439310	62866	278640	205610	71660	186210	131680
sll1949	Sll1949	unknown protein	25.259	247	1	10	59.1	0	323.31	n.a.	0.115277	0.583579		-0.278721	0.341682		0.0813442	0.31136		95371000	51679000	69935000	109510000	63445000	80960000	91567000	62631000	52712000	131960000	86367000	55594000	92175000	66980000	39248000	121190000	85434000	39372000
sll1950	Sll1950	unknown protein	27.524	244	1	5	20.5	0	17.447	n.a.	-0.328262	2.93598		-0.177297	0.687494		-0.148215	0.870896		7338200	5463700	4482100	6137200	7030500	4399200	5798700	4703200	4899100	6739200	5548600	4067700	3793200	6311800	5887700	4123500	5374600	4891600
sll1951	Sll1951	Surface layer protein Sll1951	178.26	1741	1	17	13	0	323.31	n.a.	4.60289	1.92965	+	4.44569	1.37819		1.90394	0.458974		113490000	48749000	54762000	10448000000	3377500000	6313700000	119570000	42658000	29107000	9751000000	4953200000	3458100000	62078000	38855000	29438000	6665100000	6032600000	3515100000
sll1956	Sll1956	hypothetical protein	21.887	192	1	5	28.6	0	51.388	n.a.	0.0894052	0.243437		-0.114235	0.298064		0.0344224	0.11856		31642000	12802000	14755000	31856000	16187000	21377000	18777000	12942000	10723000	25408000	18590000	13888000	24497000	18356000	10810000	36773000	20299000	15682000
sll1957	ArsA	transcriptional regulator	12.346	104	1	4	34.6	0	41.706	n.a.	0.116003	0.895311		-0.244798	0.408306		0.247027	0.771888		19744000	22248000	11855000	25658000	20861000	13719000	15367000	18646000	13486000	18983000	18177000	9472900	26756000	23966000	19231000	40742000	27484000	17958000
sll1958	HisC	histidinol phosphate aminotransferase	40.686	367	1	14	40.3	0	123.85	n.a.	-0.0416294	0.267595		-0.0429883	0.10779		-0.22754	0.60416		65097000	34562000	33164000	78799000	38991000	41167000	56308000	37880000	33784000	110440000	67853000	40650000	47598000	39109000	29338000	73060000	41311000	28197000
sll1959	SuhB	probable inositol monophosphatase	29.243	267	1	3	16.9	0	49.499	n.a.	0.313839	1.01456		0.407582	0.336768		0.165825	0.201719		2600900	2265600	0	3383700	3704700	0	5099200	4095600	0	11111000	4990200	0	8115100	1432500	619460	9719900	2030200	373410
sll1961	Sll1961	hypothetical protein	38.078	343	1	17	63.6	0	323.31	n.a.	-0.505978	2.51827		-0.477504	1.37205		-0.481871	1.80513		72947000	47758000	36813000	49195000	38438000	28958000	64219000	49403000	47206000	71250000	48031000	40922000	71620000	63706000	46859000	63231000	56804000	38210000
sll1967	Sll1967	probable RNA methyltransferase	51.522	463	1	15	33.5	0	84.188	n.a.	0.211466	0.328433		0.547438	1.74143		0.432735	0.516743		4097200	9845400	6649700	2485400	3766900	1851800	7209600	10441000	6707600	9810100	6349900	3778900	4025500	8270000	8473800	6764600	4032200	2357000
sll1968	PmgA	photomixotrophic growth related protein, PmgA	25.327	222	1	3	18.5	0	44.99	n.a.	-1.04856	0.641997		-0.516097	0.556217					1953800	394430	1144500	1209500	404620	350130	1276400	656790	2004500	1020700	909960	579780	505120	748340	725540	432590	549380	508610
sll1969	Sll1969	hypothetical protein	22.429	202	1	1	11.4	0	47.98	37										1937500	0	0	1025000	0	0	1007800	0	0	1554600	0	0	0	0	0	0	0	0
sll1973	PlsY	hypothetical protein	23.534	222	1	3	10.8	0	5.4008	n.a.	0.318701	0.426411		1.14343	1.58034		0.144275	0.102267		16486000	9058700	7769300	4871100	4236100	3151200	11834000	8597300	10881000	27596000	4220300	5649700	15886000	6486200	7247000	13724000	1427600	5039400
sll1979	Sll1979	hypothetical protein	15.946	142	1	6	43	0	323.31	n.a.	0.263732	0.734518		0.133534	0.499995		0.259855	1.65816		504310000	326520000	244660000	502410000	312340000	348420000	322340000	257880000	218590000	515790000	398220000	294940000	280990000	221210000	134360000	342920000	359540000	188500000
sll1980	TxlA	thiol:disulfide interchange protein TrxA	19.517	180	1	4	35.6	0	323.31	n.a.	0.808789	1.05362		0.179799	0.791065		0.672092	1.19929		54599000	137110000	62616000	90653000	51532000	73721000	48694000	129960000	46394000	87061000	59306000	42345000	102830000	19689000	10029000	216910000	33737000	13945000
sll1981	IlvB	acetolactate synthase	60.173	550	1	17	35.1	0	321.39	n.a.	-0.396795	1.32907		-0.0842195	0.289055		-0.490154	1.14056		52529000	23830000	18710000	41840000	18685000	13024000	63163000	24207000	17576000	80077000	28427000	23265000	53978000	27433000	22391000	42556000	27333000	16017000
sll1987	KatG	catalase peroxidase	81.43	729	1	32	48	0	279.96	n.a.	0.380042	1.88679		0.242218	1.35513		0.168397	0.25749		72981000	29107000	26475000	128060000	40557000	33988000	48561000	39555000	29634000	102050000	65636000	34916000	50218000	36446000	24040000	86253000	44937000	22638000
sll1988	HslO	33 kDa chaperonin	32.204	302	1	6	28.1	0	8.4093	n.a.	0.406723	0.517144		0.42969	0.41692		0.353993	1.1035		3467500	3349000	2693500	6529900	4677000	3003400	2963500	2151000	2608200	6460300	4521500	2797200	3227400	2223100	573910	4623200	3876800	863860
sll1994	HemB	porphobilinogen synthase (5-aminolevulinate dehydratase)	36.163	327	1	20	70.9	0	323.31	n.a.	-0.136201	0.436959		0.0713538	0.390804		-0.252813	1.51451		130830000	67656000	76397000	126170000	82771000	65254000	111640000	58455000	50451000	184580000	78846000	80016000	79809000	69409000	42323000	72205000	62540000	39252000
sll2001	PepA	leucine aminopeptidase	53.885	508	1	18	41.3	0	323.31	n.a.	-0.341005	0.893488		-0.0680399	0.505877		0.00844037	0.0916422		106600000	51002000	68918000	116580000	53731000	51962000	126720000	61528000	38837000	203040000	80460000	56418000	124230000	71150000	47226000	140460000	80877000	49064000
sll2002	Sll2002	hypothetical protein	32.871	292	1	9	35.3	0	278.33	n.a.	-0.364757	1.70886		-0.168699	0.983311		-0.363482	1.36527		21754000	10719000	23651000	15287000	7174100	17408000	25178000	9449500	10155000	25867000	10389000	9620400	11327000	27886000	15965000	9178500	26565000	10606000
sll2003	Sll2003	hypothetical protein	58.154	517	1	3	3.9	0.00084638	2.594	n.a.	-0.0230379	0.0215017		0.583108	0.32923		0.443263	0.807243		226900	173130	562250	333670	317490	388730	598090	319970	126400	1443300	589910	137960	315500	117770	136290	585280	267490	279000
sll2005	GyrB	DNA gyrase B subunit [Contains: Ssp gyrB intein]	122.82	1078	1	28	25	0	136.34	n.a.	-0.232564	1.65714		-0.414837	2.25874		-0.28501	0.692242		26154000	16877000	9414300	22734000	15457000	6979300	20261000	20016000	9785900	23471000	22938000	8823700	19784000	16877000	11215000	24773000	15287000	8665000
sll2006	Sll2006	hypothetical protein	13.461	118	1	1	11	0	13.273	38	-0.457237	0		-1.17929	0.530105		-0.561159	1.35944		130020000	7917100	12464000	89008000	5333400	5281100	217770000	36710000	0	92137000	18673000	0	117530000	41550000	0	105140000	34000000	0
sll2009	Sll2009	processing protease	48.104	435	1	6	13.6	0	32.741	n.a.	-0.77578	1.665		-0.745457	1.3748		-0.406675	0.524416		5890600	4805500	4769700	3840600	2702300	2381900	4384400	3413300	4889100	5090400	2554700	3083000	1720600	2795400	1988900	1058200	2345800	1377100
sll2010	MurD	UDP-N-acetylmuramoylalanine--D-glutamate ligase	49.048	452	1	14	45.8	0	161.9	n.a.	-0.202472	0.692293		-0.177209	1.57108		-0.130231	0.610987		24578000	9385300	14081000	18957000	12486000	17209000	18081000	13386000	8800600	27020000	17139000	12708000	9026000	8251900	5917200	10964000	12080000	6041300
sll2011	QueE	hypothetical protein	23.508	208	1	5	27.4	0	102.85	n.a.	0.343063	0.411315		0.178627	1.28154		0.254849	1.94943		3219600	563820	1635500	10256000	1472300	3654600	3807600	2334300	2233400	6414200	4269800	2517200	8362600	4590500	2904900	11487000	3516600	3348500
sll2012	RpoD	group2 RNA polymerase sigma factor SigD	36.341	318	1	7	20.4	0	12.104	n.a.	-0.650929	0		0.0849602	0.403027					811710	257570	448510	550810	242110	277360	1919000	707520	585480	2402900	1038800	719270	687190	358810	288940	863940	240200	221160	+	148; 155
sll2014	SfsA	sugar fermentation stimulation protein	26.847	237	1	7	37.1	0	33.268	n.a.	-0.238273	1.00616		-0.0427343	0.117712		-0.324703	0.38765		3656800	2355200	2032900	3400400	1919000	1330400	3215900	2517300	1262000	5295000	3157200	1555500	4839800	4543500	1641600	5657400	3592400	2208300
sll2015	Sll2015	hypothetical protein	23.457	204	1	4	11.8	0	3.9441	n.a.	-0.517582	1.63178		-0.562934	1.80425		-0.745706	0.748973		5789600	3606200	2612800	4099400	2483300	1695600	4925900	3142100	2000800	4022400	2943700	1957300	7489700	6598900	1845600	3734900	3364400	1189000
sll5002	Sll5002	unknown protein	13.213	115	1	3	34.8	0	25.595	n.a.	2.39291	0.786288		1.22398	0		0.763072	0		1326100	362250	2518500	25746000	1614400	5596300	601600	861920	306030	15076000	5795300	2694600	0	578190	860200	10068000	3035000	2689000
sll5033	Sll5033	hypothetical protein	19.892	179	1	6	48.6	0	212.67	n.a.	0.650415	2.29622		0.591562	2.01618		0.441057	2.18292		39937000	23231000	25882000	62190000	49203000	44354000	48190000	24450000	15519000	96085000	60544000	28783000	38737000	15308000	15708000	57331000	26603000	26530000
sll5034	Sll5034	hypothetical protein	23.2	207	1	11	49.3	0	323.31	n.a.	0.165968	0.467792		-0.00160907	0.00769019		0.102719	0.309663		355210000	188920000	207770000	316750000	230460000	281810000	345620000	222430000	179360000	410320000	323460000	198540000	456430000	297620000	207320000	467510000	321630000	219950000
sll5035	Sll5035	transcriptional regulatory protein ArsR family	12.525	112	1	3	22.3	0	3.5586	n.a.	-0.651246	0.937592		-0.531051	0.539653		-0.201917	0.533508		6029400	2008500	2833000	6708600	1687500	2945600	4942600	3863600	3098000	4379700	3292200	2879500	2101300	3626000	2030000	2016000	4817100	1717800
sll5042	Sll5042	probable sulfotransferase	32.954	280	1	6	20.4	0	13.626	n.a.	-0.374806	1.09705		0.130597	1.27116		-0.397664	1.87305		3700500	1083600	1379400	3557100	1232700	741920	6630200	1937100	1315800	9960000	2347900	1266500	4404500	1880600	814480	4864000	1551700	640000
sll5048	Sll5048	probable glycosyltransferase	39.933	362	1	4	14.6	0	48.292	n.a.	-0.306448	0		-0.323938	0.529613		-0.142912	0.475991		1691600	463670	424460	1206500	458150	345780	3832600	1105200	204650	6454300	1033300	315100	3881300	1108000	0	2596400	1012600	0
sll5050	Sll5050	probable glycosyltransferase	48.896	441	1	4	11.8	0	5.2165	n.a.										0	0	0	0	0	0	0	0	0	0	0	385500	0	0	0	0	0	0
sll5052	Sll5052	similar to exopolysaccharide export protein	82.986	740	1	2	2.7	0.00043271	3.206	n.a.										144200	0	0	86553	0	0	144200	0	0	140680	0	0	0	0	48844	0	0	59782
sll5059	Crr43	two-component response regulator	33.416	302	1	6	22.2	0	242	n.a.	-0.183704	0.842825		-0.289788	0.536723		-0.427209	1.03123		12811000	5567500	3001100	10448000	5141400	3245800	12494000	5766500	5263200	11834000	7067700	6038700	17926000	12148000	8028400	15651000	7995900	5405300
sll5061	Sll5061	hypothetical protein	14.075	125	1	2	25.6	0	50.249	n.a.							0.850639	0		0	8923600	9986700	0	17082000	18398000	14897000	8892000	14855000	24641000	21065000	16312000	3817800	9883300	6138300	9394800	27000000	15025000
sll5066	Sll5066	probable plasmid partitioning protein, ParA family	22.544	204	1	10	49	0	42.327	n.a.	-0.255747	0.822907		-0.430558	1.88648		-0.3248	0.61644		7067000	14645000	13050000	6399100	10429000	8472700	21687000	11420000	20624000	22550000	9805700	13498000	21233000	12151000	16252000	23894000	5451700	9147300	+	18; 19; 25
sll5075	Sll5075	hypothetical protein	15.622	139	1	10	40.3	0	72.216	n.a.	0.486863	1.72899		0.469108	1.07552		0.452954	1.17102		62791000	15062000	25334000	87534000	31081000	44751000	61439000	31220000	22564000	94360000	56597000	45489000	85265000	61296000	38001000	143910000	89209000	60474000
sll5079	Sll5079	probable short chain dehydrogenase	28.689	272	1	12	42.6	0	31.434	n.a.	-0.0898236	0.270895		-0.294845	1.75848		-0.0892696	0.541968		8165200	9277600	10704000	7183900	7361500	9578700	11294000	7742900	12683000	11641000	10308000	12525000	11517000	16514000	12951000	12270000	15070000	10535000
sll5080	Sll5080	non-heme chloroperoxidase	30.078	274	1	6	25.5	0	72.356	n.a.	0.124215	2.19317		-0.218971	0.630764		-0.383994	0.667328		47561000	23014000	30010000	54862000	26887000	31069000	41407000	25030000	26565000	48082000	49299000	20601000	62715000	47638000	40785000	79348000	39401000	23922000
sll5128	Sll5128	unknown protein	39.453	345	1	5	21.4	0	150.25	n.a.	0.636594	1.27069		0.644251	1.26603		0.606903	1.44248		13669000	5033900	7956700	18945000	10904000	14864000	12777000	5685900	7252300	28872000	15037000	11975000	15288000	7689700	4553300	32039000	11710000	7575300
sll6055	Sll6055	hypothetical protein	17.444	152	1	6	52.6	0	59.773	n.a.	0.649263	0.580765		0.285321	0.425395		0.330103	0.358132		13088000	10232000	10030000	18062000	9549900	13840000	13404000	11073000	8500600	17174000	16064000	13924000	15338000	10312000	11005000	40153000	8628700	13382000
sll6060	Sll6060	probable acetyltransferase	19.136	177	1	4	31.6	0	37.498	n.a.	-0.110652	0.418774		0.0754458	0.276498		-0.00530867	0.0133243		15440000	16385000	23981000	16097000	18090000	10278000	19057000	9595100	9239100	22939000	13157000	12638000	20806000	16743000	25847000	22930000	13894000	18284000
sll6093	Sll6093	chromosome partitioning protein, ParA family	21.648	198	1	10	55.6	0	32.278	n.a.	-0.502295	1.87896		-0.265555	1.30315		-0.177974	2.16314		9773400	5702900	5960500	12580000	5109700	3986500	7644500	4629000	6047100	10892000	4867200	5111100	6447000	9105200	7399200	7392000	8105000	5225600
sll7003	VapC	plasmid stability protein	15.986	142	1	2	17.6	0	11.381	n.a.	0.0498166	0.0590202		-0.23002	1.23293		0.0574859	0.21949		7700000	1681400	2223700	7620300	2547500	1458500	15478000	2372800	2268200	11828000	2451700	1364900	9338200	3250300	3431200	9754300	2844500	3200900
sll7028	Sll7028	hypothetical protein	47.057	418	1	2	6.2	0	3.6839	n.a.										0	0	0	0	0	0	119760	0	0	881330	0	0	128500	0	0	340700	0	0
sll7030	Sll7030	hypothetical protein	18.967	167	1	3	16.2	0.00084424	2.5053	n.a.	-0.27255	0.247335					0.434513	1.76054		2217000	1800500	256880	1082900	2139500	323510	0	0	1353500	0	0	1454100	1425900	1950100	2181200	911700	2735800	3092300
sll7033	Sll7033	hypothetical protein	12.604	113	1	3	23	0	3.7947	n.a.	-0.561244	0.254807		-0.460787	0		0.0628485	0.128188		674940	1532900	2849900	667070	1251400	1302900	1355900	869320	5762900	2849000	2100400	2469700	261340	3248700	3081200	532620	2561400	3790400
sll7034	Sll7034	hypothetical protein	12.21	110	1	6	44.5	0	10.379	n.a.	1.09488	1.18793		0.92466	0.376128		1.23623	0.895204		15530000	4663500	4259100	26021000	15482000	12355000	7964100	8206600	2221800	13034000	34909000	2503400	4063300	7360100	6721400	6414600	26560000	17968000
sll7043	Sll7043	unknown protein	21.545	194	1	10	54.1	0	164.85	n.a.	0.235413	0.93883		0.252747	0.852584		0.239607	1.46663		36637000	11666000	19213000	44316000	15801000	27946000	46988000	14685000	16312000	71405000	24435000	23796000	36561000	17667000	13596000	48199000	23542000	17958000
sll7044	Sll7044	plasmid partition protein ParA homolog	20.669	193	1	4	29	0	92.454	n.a.	-0.279716	1.40734		-0.262299	1.06379		-0.0763552	0.654361		31574000	8798000	9093200	16452000	8747600	8201700	21111000	12029000	9642300	25102000	13719000	8186000	9269700	24866000	9967500	10265000	23627000	10064000
sll7062	Sll7062	unknown protein	42.304	371	1	4	10	0	14.752	n.a.	0.869082	0		0.179766	0					727470	0	237620	1861700	0	258540	283280	0	320240	1641300	0	653940	375720	0	0	1151600	0	0
sll7065	Sll7065	unknown protein	56.758	522	1	1	2.9	0.0045417	2.007	39										1325700	226540	2155500	0	0	0	3429300	1353300	0	0	0	0	1679600	280650	0	0	0	0
sll7066	Sll7066	unknown protein	87.45	791	1	4	7.5	0	323.31	n.a.	0.229938	0.333227		0.860377	0.432893		0.52667	0		1100900	973580	2648300	1590400	2651400	4274400	4430100	2557800	1180700	9578100	3809700	1543500	4149100	2272100	229530	7088500	2202400	357100
sll7070	Sll7070	unknown protein	13.957	124	1	3	25.8	0	168.31	n.a.										0	1779900	0	0	1736400	0	0	0	0	0	0	0	0	0	0	0	0	0
sll7077	Sll7077	hypothetical protein	21.769	193	1	7	28	0	25.324	n.a.	0.494207	0.947757		0.403742	0.567044		0.235518	0.632899		2955700	558210	983360	4323200	1269800	1496500	3000900	705810	1250800	3671600	1934400	694710	1067900	1964000	1220700	1340500	2844200	1503800
sll7085	Sll7085	unknown protein	65.409	576	1	6	11.5	0	4.7826	n.a.	1.56404	0		-1.74342	0					309430	0	0	1062300	241180	0	104100	0	6311900	912500	0	908170	31403	4134900	4980200	169620	1432100	780870
sll7086	Sll7086	unknown protein	14.549	131	1	5	33.6	0	145.41	n.a.	1.38472	1.42288		1.16783	1.04854		1.34989	1.3281		55215000	17124000	89216000	190190000	63553000	127320000	48714000	68784000	90198000	201210000	114230000	117710000	30459000	66638000	43602000	107930000	95825000	76601000
sll7087	Sll7087	unknown protein	29.929	268	1	5	20.9	0	11.598	n.a.	0.364738	0.39636		0.432908	0.373516		0.308334	0.436037		10264000	2417000	6156100	26298000	5230500	6398800	6743100	3691900	3203500	19276000	8450300	3229700	8831000	3842500	5025700	15330000	6735400	5122300
sll7089	Sll7089	unknown protein	42.152	370	1	7	24.6	0	10.129	n.a.	0.514082	0.503161		0.541315	0.799369		0.633215	0.354146		1082400	172560	1073800	2253500	244300	2178000	1400700	208500	456280	3368500	584050	677280	417890	523630	410570	985850	1769900	381410
sll7090	Sll7090	unknown protein	111.43	979	1	15	16.2	0	53.489	n.a.	0.465546	0.640698		0.397244	1.10252		0.242746	0.237482		1906800	5493200	2719600	3157700	2435400	1904600	2647400	932410	2975200	6595700	1390100	1763600	2809200	6878400	2551100	4199600	2030100	988130
sll8001	Sll8001	hypothetical protein	39.628	348	1	4	13.8	0	5.2218	n.a.	-0.744867	1.17533		-0.755308	0					3452800	1386900	0	1600900	905450	0	496550	2454300	246060	588330	1267200	278690	153500	257060	0	96618	394670	0
sll8002	Sll8002	hypothetical protein	24.243	212	1	5	25	0	7.2972	n.a.	-0.707949	0					-0.778432	0		0	0	1215000	0	0	424130	357670	0	296210	199630	0	119990	0	833480	1448900	0	0	962750
sll8004	Sll8004	hypothetical protein	20.674	185	1	7	41.1	0	35.559	n.a.	-1.08414	1.92914		-1.04447	1.96598		-0.606988	2.93071		8778500	5008500	3197200	4677000	3348500	1514200	6944800	4566700	1943300	5820700	2391000	1275600	13565000	11321000	7325700	12142000	8457000	5824600
sll8007	Sll8007	unknown protein	13.002	116	1	9	76.7	0	19.243	n.a.	-0.255368	0.970462		-0.245771	0.550903		-0.106602	0.524626		10711000	11485000	16578000	11461000	11541000	20800000	249590000	18540000	16540000	434800000	20337000	17845000	13771000	25515000	10186000	14322000	24311000	11616000
sll8012	Sll8012	unknown protein	15.637	138	1	6	44.2	0	12.694	n.a.	0.0894758	0.0825326		-0.370378	0		0.644214	0.501332		2168200	3781700	2929900	2012100	3666500	8030000	2356000	920000	4064800	3218700	1847800	6147300	1373900	6120000	1220300	2349400	12250000	9214000
sll8049	Sll8049		111.87	989	1	19	19.1	0	44.876	n.a.	0.0405729	0.0614773		0.00514561	0.0127112		0.162906	0.222561		1721700	949710	1720000	2063900	1259900	1301800	1388900	1698300	736240	2797100	1901300	881200	899280	865770	589690	1278300	1233600	390030
slr0001	Slr0001	hypothetical protein	17.451	160	1	12	50.6	0	323.31	n.a.	-0.144016	0.622825		-0.295466	1.40657		-0.701396	0.75892		379690000	179390000	211650000	382020000	181580000	241330000	448150000	206510000	191800000	582620000	262690000	225830000	298860000	254270000	186910000	255660000	222780000	164600000
slr0006	Slr0006	unknown protein	23.373	217	1	5	23	0	38.741	n.a.	-1.17768	1.84942		-0.789041	0.621369		-0.931925	1.67647		76275000	59468000	41850000	43827000	25586000	20103000	119050000	127670000	132040000	161750000	96109000	63908000	391930000	421140000	475140000	285430000	274120000	181210000
slr0007	Slr0007	probable sugar-phosphate nucleotidyltransferase	27.262	253	1	7	30.4	0	244.19	n.a.	-0.484702	1.36339		-0.520071	2.21326		-0.666779	1.3369		33239000	15884000	21521000	31926000	17722000	23487000	50468000	20709000	33620000	57433000	22625000	31981000	53275000	42459000	33164000	49121000	36931000	22590000
slr0008	CtpA	carboxyl-terminal processing protease	46.69	427	1	6	19.2	0	149.84	n.a.	-0.178083	0.500273		-0.00905455	0.298004		-0.211523	0.703388		9131100	4037600	4633600	8181500	4204700	4668900	13883000	7058100	3687300	18921000	8947400	4379900	4701300	3858100	2660600	5059700	3838400	2277400
slr0009	CbbL	ribulose bisphosphate carboxylase large subunit	52.49	470	1	39	61.1	0	323.31	n.a.	-0.0180169	0.0809678		-0.305299	0.594615		-0.274246	1.96168		2413500000	1481700000	813630000	2573100000	1600100000	924320000	1906500000	1603000000	1379500000	3158400000	2055100000	1081300000	2812000000	1646100000	1489700000	3119100000	2107900000	1436000000
slr0011	RbcX	possible Rubisco chaperonin	15.314	136	1	5	42.6	0	323.31	n.a.	0.139932	0.313494		0.0183268	0.0376724		0.297012	1.50724		75656000	26112000	26315000	86190000	29653000	40028000	197410000	25460000	30329000	186910000	27782000	29406000	34122000	25035000	10329000	46653000	29910000	11330000
slr0012	CbbS	ribulose bisphosphate carboxylase small subunit	13.239	113	1	12	67.3	0	323.31	n.a.	-0.234006	1.09143		-0.202326	0.427682		0.0182288	0.279904		18552000000	8528700000	7086000000	16493000000	7980100000	6716400000	19606000000	10593000000	7969900000	26850000000	13592000000	6827800000	23400000000	11887000000	8208500000	27999000000	13336000000	9356300000	+	78
slr0013	Slr0013	hypothetical protein	18.69	175	1	12	89.7	0	323.31	n.a.	0.131436	2.26272		0.103662	0.623046		0.216464	0.721443		274390000	169950000	176160000	294970000	209660000	210510000	262820000	170530000	160540000	383830000	237200000	194070000	284950000	160800000	165850000	428850000	210410000	199860000
slr0015	LpxB	lipid A disaccharide synthase	43.468	394	1	11	33.5	0	82.312	n.a.	-0.30322	0.473139		0.201298	2.1303		-0.152678	0.501201		17285000	7646900	11061000	14255000	8545300	9097700	20111000	9610900	7192700	27477000	14724000	9455000	9989000	11277000	8744700	13561000	13218000	7162600
slr0016	Slr0016	hypothetical protein	20.796	182	1	2	11.5	0.00457	2.1578	n.a.	-0.48351	1.11496		-0.501341	0		0.419862	0		1950900	639680	1207200	1710300	818950	693700	1597700	344490	453440	1800900	409680	422350	1178000	566130	0	1767200	542830	0
slr0017	MurA	UDP-N-acetylglucosamine 1-carboxyvinyltransferase	46.604	438	1	17	39.7	0	114.21	n.a.	0.281304	2.06308		0.405755	0.972079		1.26968	2.17635		42148000	23520000	21820000	56634000	29375000	25823000	27061000	8654300	7102300	53322000	17213000	10871000	13584000	5487900	5084200	27530000	16256000	11328000
slr0018	FumC	fumarase	49.687	466	1	7	14.2	0	15.741	n.a.	0.0586278	0.174184		0.298208	0.857515		0.150089	0.400387		4654300	3059100	3625000	4338300	3273700	2899400	4718700	3523000	3633900	6653400	4971400	4859800	4800700	4988900	2888600	5597500	6667900	2825600
slr0019	Slr0019	unknown protein	96.434	892	1	11	14	0	32.934	n.a.	0.0101971	0.0476298		0.0193341	0.159301		0.0881332	0.231945		617820	851140	1191000	865940	929190	1437900	1852900	668680	1310800	2107500	832240	1470400	244110	714220	552570	602860	786870	883500
slr0020	RecG	DNA recombinase	93.658	831	1	6	8.2	0.00084818	2.655	n.a.	-0.0183081	0		0.718	0					277490	0	83362	232760	0	44866	151440	0	49228	331560	0	83031	0	1100900	75050	0	310260	53197
slr0021	Slr0021	protease	30.273	277	1	6	26.7	0	114.58	n.a.	-0.382602	2.1312		-0.409284	0.647827		-0.43742	1.30179		13337000	8581900	7863800	10721000	6661900	5529300	9876800	10204000	7173100	14580000	6877000	4606500	17094000	11268000	8028700	16507000	7441300	5236600
slr0022	Slr0022	hypothetical protein	14.031	123	1	3	22.8	0	6.929	n.a.	0.321677	0.454885		0.0415453	0.111875		-0.0982106	0.561088		7258700	3976300	3051400	13922000	6098600	2307600	7904200	5549000	1959900	14826000	7472700	927290	15983000	4261100	1443200	15513000	5514600	2307800
slr0023	Slr0023	unknown protein	23.101	204	1	1	3.4	0.005363	1.9628	40										612920	511250	643410	743370	927600	543730	0	259880	467750	0	489750	200080	302490	265150	196340	523560	629420	446740
slr0031	Slr0031	hypothetical protein	66.968	584	1	10	13.9	0	13.211	n.a.	0.747771	0.911025		0.221622	0.276398		0.855939	0.749662		754420	146120	1628100	1630900	169260	1791000	1399400	576290	639530	3020700	1017600	1059000	1972500	632510	189340	3285300	1515800	229260
slr0032	IlvE	probable branched-chain amino acid aminotransferase	33.951	305	1	22	73.4	0	323.31	n.a.	0.34566	0.594863		0.106176	0.169795		0.440338	1.75357		259730000	151260000	139550000	273750000	196140000	250860000	283530000	191880000	170540000	475720000	312930000	173180000	199400000	168610000	128260000	337050000	274740000	174930000
slr0033	GatC	glutamyl-tRNA(Gln) amidotransferase subunit C	11.616	104	1	6	57.7	0	228.67	n.a.	0.210902	1.11635		0.0797924	0.49541		0.254865	0.906442		428690000	282390000	240400000	493240000	439380000	352320000	544610000	310360000	247560000	972840000	609680000	366880000	468220000	254060000	217700000	611160000	429360000	290760000
slr0036	AspC	aspartate aminotransferase	42.455	389	1	2	4.4	0.0033515	2.3422	n.a.	-0.286602	0.948554		-0.122818	0.507759		0.0241259	0.0990655		221070000	109500000	172310000	234530000	119990000	176160000	228780000	127970000	138580000	340280000	164100000	234220000	200810000	144270000	97021000	291820000	174560000	103780000
slr0038	Slr0038	hypothetical protein	15.24	132	1	11	55.3	0	323.31	n.a.	0.195518	0.499076		0.132928	0.627919		0.222088	1.51497		804750000	277910000	277780000	734690000	339790000	415030000	641320000	542400000	302020000	1058700000	763710000	412800000	536070000	358460000	338650000	679230000	420300000	456560000	+	7
slr0039	Slr0039	hypothetical protein	38.418	357	1	11	31.9	0	323.31	n.a.	-0.417458	1.29254		-0.42552	1.11018		-0.307954	1.64695		123440000	55235000	45115000	89779000	50264000	37278000	93673000	73881000	55492000	103710000	84639000	48965000	90451000	95108000	51273000	76375000	87688000	44693000
slr0040	CmpA	bicarbonate transport system substrate-binding protein	49.46	452	1	21	70.1	0	323.31	n.a.	-0.193731	0.214901		0.757712	1.39086		0.922409	1.83283		36587000	294530000	97926000	11258000	9741000	70298000	1241800000	544960000	1242700000	1522600000	732990000	443330000	2330100000	3011200000	1401500000	4688300000	2033000000	1128400000	+	129
slr0041	CmpB	bicarbonate transport system permease protein	31.023	280	1	10	30	0	58.101	n.a.	-0.164388	0.107679		0.795317	2.15494		1.13094	1.84012		22055000	10093000	9652400	34839000	15856000	15195000	29803000	18763000	19612000	68609000	35314000	29619000	41131000	45196000	25774000	86713000	76042000	41939000	+	3
slr0042	Slr0042	probable porin;major outer membrane protein	61.85	576	1	17	41.7	0	323.31	n.a.	0.250221	0.137923		1.11224	1.84694		1.35735	1.58963		9828400	714830	2404600	3557800	428500	6563100	85987000	15880000	18485000	471090000	59276000	46902000	155860000	39440000	50266000	671350000	105800000	105830000
slr0043	CmpC	bicarbonate transport system ATP-binding protein	74.096	667	1	36	61.9	0	323.31	n.a.	-0.530091	1.29548		0.567612	0.839531		1.06624	1.88193		9280700	2536400	4653200	7414300	2223700	2915700	33745000	5998500	6899500	83009000	18126000	14122000	30484000	16476000	13512000	89513000	37645000	21819000
slr0044	CmpD	bicarbonate transport system ATP-binding protein	31.34	282	1	11	54.6	0	197.53	n.a.	-0.617616	0.11494		0.810303	0.963683		0.654914	1.01614		1132100	1075700	160720	2038400	463210	86395	53353000	17906000	10885000	153900000	36263000	13720000	83689000	75291000	30233000	186020000	110700000	37434000
slr0049	Slr0049	hypothetical protein	44.058	398	1	11	35.7	0	299.42	n.a.	-0.206661	0.810924		-0.0999738	0.308072		-0.457303	1.37492		80258000	27527000	28289000	67692000	30492000	21467000	67993000	33893000	24225000	80730000	34696000	27792000	31107000	35533000	22417000	27934000	30722000	17243000
slr0050	Rnz	hypothetical protein YCF56	36.122	326	1	9	22.4	0	25.463	n.a.	-0.185309	0.327497		0.120425	0.940573		-0.237316	0.806591		4952900	2969100	2582100	5181600	3806800	1887600	5195800	3230400	1731300	7721300	4047900	2636800	3024000	2645100	1511700	2952500	2408000	1206500
slr0051	IcfA	periplasmic beta-type carbonic anhydrase	27.89	263	1	8	49.4	0	323.31	n.a.	0.414319	1.03029		-0.0316002	0.150102		0.0864377	0.163012		243420000	59443000	47688000	281650000	90790000	94146000	209480000	76571000	57420000	279570000	113000000	89561000	299330000	154770000	82053000	465390000	164270000	100900000
slr0053	YbeY	hypothetical protein	20.074	179	1	1	3.9	0.0045681	2.1546	41										5824600	5823200	5202900	7242200	5686800	4449700	4253000	2408600	3393800	7552200	4343400	4412300	6798000	3580900	2184900	5939700	3788200	2047700
slr0055	TrpG	anthranilate synthase component II	17.86	163	1	7	74.8	0	323.31	n.a.	0.0898015	0.200012		-0.163205	1.35262		0.202802	1.64196		142390000	58572000	80593000	128240000	68516000	104990000	93136000	65480000	56075000	209270000	78076000	96811000	108400000	71389000	45027000	199980000	86340000	72272000
slr0056	ChlG	chlorophyll a synthase	35.208	324	1	2	5.9	0.0037578	2.2954	n.a.										0	0	0	0	0	0	0	58889	2318900	0	717790	6014300	0	0	1821500	0	0	2924600
slr0058	Slr0058	hypothetical protein	16.485	142	1	10	69.7	0	323.31	n.a.	-0.069276	0.195008		-0.0548986	0.369589		-0.258606	1.47155		477960000	239250000	210840000	445150000	266810000	260250000	517610000	314260000	242860000	731780000	416680000	298680000	669360000	345850000	225400000	656890000	350560000	207670000
slr0060	Slr0060	unknown protein	41.84	369	1	2	4.9	0	3.9954	n.a.										693580	389110	369020	723420	421180	405860	562710	231190	377060	975600	583880	505180	124970	354300	442950	117010	420170	318690
slr0061	Slr0061	unknown protein	24.852	221	1	4	19.5	0	15.589	n.a.	-0.153853	0.60503		0.0791375	0.319813		0.365966	0.243197		3732500	3407200	3688700	3425600	2479600	3773000	7272200	4128500	3856800	8163700	5495900	5346700	3148900	629190	1330600	6130400	1158200	2113400
slr0063	GspE	pilus biogenesis protein homologous to general secretion pathway protein E	75.111	672	1	33	49.4	0	323.31	n.a.	-0.284171	0.771925		0.133389	0.465317		-0.393791	1.16675		77345000	36878000	41051000	62129000	41890000	34677000	83630000	34457000	33409000	104280000	41799000	48860000	63174000	39948000	35434000	53166000	40877000	26362000
slr0064	Slr0064	hypothetical protein	43.002	384	1	6	23.7	0	16.546	n.a.	-0.1988	0.621		0.0751732	0.192037		-0.333927	1.13455		2008700	700850	994870	1738000	693060	988360	3273600	688720	1271200	3836000	847810	2158800	1066900	1033400	791460	892460	992560	619920
slr0065	Slr0065	hypothetical protein	23.616	212	1	9	41.5	0	177.38	n.a.	-0.0524992	0.110504		-0.0617244	0.143695		-0.0142203	0.0502843		75765000	31436000	34401000	52254000	33973000	43573000	67054000	41035000	15193000	52432000	45108000	14621000	53560000	44532000	25957000	50851000	44906000	25540000
slr0066	RibD	riboflavin biosynthesis protein RibD	39.995	368	1	6	17.7	0	9.8111	n.a.	-0.414279	1.70952		-0.533804	0.566522		-0.779568	0.474806		1602800	769620	628430	1148800	649450	413210	1204500	515300	168570	989730	349880	223310	78391	759510	327700	67220	511250	220630
slr0067	Mrp	MRP protein homolog	37.131	353	1	12	35.7	0	163.24	n.a.	-0.291352	2.17827		-0.0185947	0.0801789		-0.142897	0.858551		55901000	28044000	30837000	46795000	25437000	22160000	64262000	50418000	27100000	88602000	32716000	37656000	84436000	34954000	29885000	65054000	34674000	25706000
slr0070	Fmt	methionyl-tRNA formyltransferase	35.941	330	1	10	41.2	0	183.54	n.a.	-0.48806	1.3432		-0.564107	1.68275		-0.617353	1.51367		29801000	11529000	13436000	19854000	9284500	9431200	15147000	17077000	7763300	16323000	15009000	6746700	16384000	14336000	9185800	10052000	10578000	5123000
slr0072	RsmG	glucose inhibited division protein B	28.79	264	1	9	35.2	0	44.12	n.a.	-0.180458	1.07752		-0.138375	0.617776		-0.348164	1.29667		3321000	2969600	2170000	3461500	2484700	1822200	6929300	1477200	1749400	7434100	1697600	2023200	3591800	2643500	1259400	3032200	2186000	1029000
slr0073	Hik36	two-component sensor histidine kinase	35	315	1	15	51.7	0	323.31	n.a.	-0.280256	1.55227		-0.353368	1.12319		-0.226527	1.29327		237280000	114850000	128960000	223120000	142880000	164940000	233040000	142820000	111180000	308610000	230250000	146480000	278100000	123210000	98581000	320250000	158600000	120900000	+	167; 169; 171
slr0074	Slr0074	ABC transporter subunit	52.795	480	1	14	34.2	0	180.34	n.a.	-0.533633	0.984063		-0.259234	0.390449		-0.452194	0.575025		23282000	15632000	12110000	19428000	12404000	7845000	6939100	9794200	5668200	7954400	8183000	5819000	3345600	3619700	2736500	2361500	4559900	2552800
slr0075	Slr0075	ABC transporter ATP-binding protein	28.419	256	1	12	56.2	0	239.91	n.a.	-0.290408	1.13412		-0.445961	1.43099		0.0331989	0.235618		348050000	153430000	199770000	342580000	143090000	203540000	262590000	121940000	128830000	314240000	123500000	109860000	147300000	77330000	54019000	150080000	85819000	65085000
slr0076	Slr0076	hypothetical protein	50.001	453	1	20	49.4	0	224.01	n.a.	-0.772032	1.58969		-0.707196	1.10729		-0.429941	1.05366		44987000	15336000	20928000	33261000	10166000	12026000	22107000	6857800	8172500	23510000	5857800	7055100	14008000	5993100	3026000	8028500	5070300	3065400
slr0077	Csd	cysteine desulfurase	46.411	420	1	11	36	0	323.31	n.a.	-0.0228095	0.0761238		-0.423035	1.37771		0.207101	0.396735		122790000	56045000	57441000	135610000	57747000	68678000	49351000	28063000	24096000	72224000	29932000	21306000	32903000	13745000	9039000	36730000	20753000	12795000
slr0079	GspE	probable general secretion pathway protein E	90.135	813	1	24	30.4	0	323.31	n.a.	0.119078	0.264168		0.372744	2.28084		0.0927715	0.215263		105060000	174770000	39577000	143750000	236140000	66770000	90255000	43924000	39935000	180700000	66682000	61162000	116830000	51614000	38293000	163670000	56817000	44060000
slr0080	RnhA	ribonuclease H	17.856	160	1	7	50	0	67.16	n.a.	0.396167	0.673683		0.338405	0.541541		0.749102	1.43798		97280000	29557000	33380000	96255000	47048000	64728000	63192000	37804000	30025000	118010000	113540000	42328000	40083000	41992000	29614000	78479000	75255000	61840000
slr0081	Slr0081	two-component response regulator OmpR subfamily	29.926	262	1	4	14.9	0	21.386	n.a.	0.548222	1.024		-0.394297	0		-0.192083	0.27957		1607800	866700	465030	2430300	1020000	436180	478010	236420	272010	700040	154270	106880	0	683200	415290	0	698280	434750
slr0082	RimO	hypothetical protein	49.362	443	1	14	37.2	0	47.547	n.a.	0.30818	0.685172		0.491326	1.00957		0.281381	1.41224		3769900	1364300	2288400	6086100	1818100	2603600	11243000	4442500	1927400	24408000	6974800	4309400	3107800	3059600	3692800	4635200	4791900	5413400
slr0083	DeaD	RNA helicase Light	55.119	492	1	18	38.4	0	173.95	n.a.	0.320062	0.446453		-0.157093	0.207399		0.0783831	0.364418		15446000	8104900	12641000	26959000	10078000	13026000	1727300	1885700	1652400	2446700	1654300	1552100	1623100	3605200	2739900	1918600	4675700	4754600
slr0084	HisH	amidotransferase HisH	22.497	210	1	8	37.1	0	35.129	n.a.	-0.0729316	0.903934		-0.0786968	0.433032		0.0120172	0.0850082		82242000	23598000	30691000	58311000	25565000	31137000	38886000	28678000	27759000	60097000	39662000	30125000	82099000	34599000	38834000	85922000	44977000	44747000
slr0086	Slr0086	similar to DnaK protein	59.184	531	1	13	23.9	0	22.043	n.a.	-0.240819	0.389212		-0.355946	0.452458		0.178173	0.627689		2664400	8308400	2316300	2431800	2027300	1157600	1957500	1151000	2803600	2483200	2196100	4164200	963720	764740	3962800	769670	835510	5359700
slr0088	CrtO	beta-carotene ketolase	59.4	542	1	10	22.9	0	35.928	n.a.	-0.16988	0.607479		0.114504	0.364121		0.164051	0.619932		3693100	1488500	2935600	3682500	1655800	2552900	3573300	1664100	1541400	4535800	2493000	3717500	1678500	2807000	1347100	1870800	3411100	1353400
slr0089	Erg6	gamma-tocopherol methyltransferase	35.57	317	1	8	21.5	0	54.325	n.a.	-0.651537	3.61476		-0.392785	1.63486		-0.569093	1.59881		16895000	11521000	7588700	13883000	7409000	5132500	19407000	13882000	11846000	20096000	10590000	9696400	18472000	20385000	11442000	14805000	14011000	7889600
slr0091	Slr0091	aldehyde dehydrogenase	51.187	456	1	5	10.1	0	13.139	n.a.	-0.0359035	0.137844		0.378792	0.722298		0.370318	0.279876		827470	1012900	732820	1037200	1141100	669770	2057900	668890	662860	2861700	729890	1475800	0	875310	518430	0	952100	360220
slr0093	Slr0093	DnaJ protein, heat shock protein 40, molecular chaperone	36.365	332	1	6	17.2	0	26.546	n.a.	-0.206704	0.449344		-0.0585289	0.14817		-0.333734	3.62546		9041600	9227300	7976100	8102400	9293200	6370800	9401600	5056900	3862600	16623000	6807800	6880700	8684900	6483500	3145900	8159600	6441500	2976900
slr0104	Slr0104	hypothetical protein	90.254	811	1	5	6.4	0.0016871	2.458	n.a.	-0.662565	0.386679		-0.973241	1.27509		0.15549	0		1488700	157860	408250	363780	204720	290300	473910	374880	124540	235680	285850	170470	340770	63117	998380	1109400	106600	307830
slr0105	Slr0105	hypothetical protein	51.93	462	1	10	22.5	0	13.057	n.a.	-0.0917177	0.0805265		0.00575156	0.0123264		-0.160442	0.194692		3125800	1978900	1696500	5092600	2612900	2571800	3269000	3720400	650630	4256500	8689600	1028000	2774600	1459200	2246800	4463700	1015000	2687200
slr0106	Slr0106	unknown protein	25.879	234	1	13	39.3	0	72.595	n.a.	0.724222	1.69369		0.775422	1.02662		0.998654	1.12722		9926700	5425700	2009700	19259000	9665900	3909900	12929000	4824500	6742900	19476000	9738400	12048000	19658000	8850700	9819300	36058000	21124000	13794000
slr0110	Slr0110	hypothetical protein	23.086	211	1	8	39.8	0	129.09	n.a.	-0.131334	1.24804		-0.0343149	0.146473		0.242793	1.0167		86809000	63837000	59243000	74079000	65039000	59785000	74531000	69498000	58229000	65520000	76569000	57710000	68551000	88704000	58910000	85429000	110140000	66029000
slr0111	Slr0111	unknown protein	19.377	173	1	4	18.5	0	52.297	n.a.	0.254531	0.706018		0.114768	1.07021		0.341579	2.29985		139760000	32161000	25357000	167610000	36472000	29033000	152460000	43802000	20233000	258030000	44685000	24708000	95807000	23290000	16808000	118160000	30246000	25163000
slr0112	Slr0112	unknown protein	19.219	185	1	5	33.5	0	12.162	n.a.	-0.227803	0.784017		0.182584	0.222143		-0.085024	0.465596		8964500	5489500	6512100	7347400	5916600	5289700	8177600	4892100	4423600	11437000	2769700	6943100	3951600	1932400	3987500	5089100	2485800	4363200
slr0114	Slr0114	putative PP2C-type protein phosphatase	56.722	510	1	7	14.9	0	36.163	n.a.	0.32871	2.65665		0.0319673	0.209109		-0.0371132	0.139373		35162000	21763000	25531000	49128000	32804000	37465000	35003000	20183000	22220000	60382000	35025000	29073000	16764000	12744000	9879300	20724000	14341000	10315000
slr0115	Slr0115	response regulator for energy transfer from phycobilisomes to photosystems OmpR subfamily	27.276	241	1	10	49.8	0	171.41	n.a.	0.370248	1.36867		0.352006	0.363067		0.436939	1.47618		38977000	13294000	3944500	46093000	11118000	5002100	5528900	9385700	6343400	5978200	11125000	6657700	13190000	16381000	7024100	20137000	14835000	8621300
slr0116	PcyA	phycocyanobilin:ferredoxin oxidoreductase	28.129	248	1	7	23.8	0	323.31	n.a.	-0.000298682	0.00222163		0.0830319	0.50702		-0.160426	1.30546		31979000	17329000	15349000	38335000	25121000	23124000	27935000	20740000	13752000	52643000	35916000	23740000	52848000	28329000	16821000	52798000	29822000	21676000
slr0118	ThiC	thiamine biosynthesis protein ThiC	51.137	459	1	25	46.8	0	323.31	n.a.	-0.281399	0.875931		-0.267347	1.27155		0.384384	0.561626		117780000	56781000	54983000	113740000	59393000	42499000	84556000	35570000	23026000	114840000	39288000	19333000	40413000	12973000	6542300	37263000	24988000	11168000
slr0120	Slr0120	probable tRNA/rRNA methyltransferase	26.916	240	1	6	25.8	0	4.6169	n.a.	-0.482775	0					-0.312671	0		170160	123630	275460	153660	202820	235570	0	0	204730	0	0	125990	229100	11216000	174260	148500	1418700	142330
slr0121	Slr0121	hypothetical protein	52.995	495	1	5	12.3	0	14.72	n.a.	-0.425133	1.98492		-0.915657	0.757265		-0.165952	0		1723400	1392400	2099900	1521200	1346500	1702700	445940	1858100	805500	652620	994850	564540	0	657350	70406	0	905390	234860
slr0144	Slr0144	hypothetical protein	29.599	262	1	6	27.5	0	126.12	n.a.	-0.992809	2.29105		-1.37202	1.87048		-1.2834	1.18717		77996000	35370000	35697000	42779000	26789000	20373000	62960000	36884000	17079000	36847000	24061000	8040800	90807000	23811000	14520000	26190000	16688000	9099000
slr0145	Slr0145	unknown protein	15.045	136	1	5	41.9	0	31.364	n.a.	-0.186004	0.356622		-0.691197	1.35811		-0.70933	0.730149		80801000	40882000	41981000	57067000	49106000	46943000	60077000	38973000	35572000	45266000	36554000	22683000	31258000	26936000	17508000	12778000	19734000	19817000
slr0146	Slr0146	hypothetical protein	19.69	170	1	5	33.5	0	115.43	n.a.	-0.29768	0.658297		-1.05578	2.11508		-1.01379	0.882345		145160000	54673000	55235000	102840000	59158000	51968000	104360000	60799000	50042000	61624000	48596000	30299000	81687000	43802000	23081000	28789000	28368000	15351000
slr0147	Slr0147	hypothetical protein	24.358	221	1	8	29	0	47.198	n.a.	-0.772524	1.09159		-1.49367	1.65141		-1.18712	0.730481		245120000	149970000	134220000	111320000	124340000	99748000	186870000	151140000	153510000	91572000	99022000	91846000	129790000	95753000	82189000	34676000	68489000	58465000
slr0148	Fdx	hypothetical protein	17.823	160	1	12	66.2	0	323.31	n.a.	-0.0405803	0.146505		-0.157506	0.420063		0.0590582	0.298779		216100000	94778000	120280000	201250000	93937000	126770000	264170000	173000000	100780000	295630000	271210000	116000000	253830000	123240000	93903000	267210000	134500000	111470000	+	18; 72
slr0149	Slr0149	hypothetical protein	18.386	156	1	11	58.3	0	56.731	n.a.	-0.00307103	0.00413608		-0.838292	1.07421		-0.796556	0.656398		200920000	122510000	138810000	208150000	147850000	161820000	206310000	134330000	86084000	129350000	124160000	71443000	144800000	92066000	69603000	57917000	66644000	45184000
slr0150	PetF	ferredoxin, petF-like protein	10.793	103	1	3	31.1	0	15.647	n.a.	0.203677	1.93458		0.243509	0.683925		0.36718	1.2415		45707000	30364000	24638000	51612000	45077000	34548000	47412000	36376000	32010000	75298000	62016000	44376000	52523000	29483000	24925000	68086000	45908000	27334000
slr0151	Slr0151	unknown protein	34.915	320	1	14	53.4	0	323.31	n.a.	-0.669508	1.72609		-1.22236	1.80231		-1.01598	0.913569		543850000	147690000	218170000	298550000	102970000	164620000	170470000	153690000	148840000	96752000	113830000	68260000	145990000	154450000	79392000	45570000	107160000	49864000	+	110
slr0152	SpkG	serine/threonine protein kinase	70.659	631	1	5	8.1	0	157.59	n.a.	0.569783	0								154380	0	56268	154360	0	68092	91306	585120	45694	768010	1116400	199060	0	51330	0	0	38969	0	+	188; 189
slr0156	ClpB1	ClpB protein	101.39	898	1	49	51.8	0	170.1	n.a.	-0.0619794	0.160716		0.0256786	0.513346		0.242484	0.766968		34051000	14552000	22666000	33561000	16321000	18400000	26666000	12460000	11909000	39744000	16267000	14050000	18360000	8859000	9183200	17854000	10810000	8484700
slr0161	PilT	twitching motility protein PilT	40.615	369	1	17	46.3	0	323.31	n.a.	-0.442251	0.893565		-0.100116	0.878154		-0.217554	0.836417		127110000	60261000	81303000	107970000	66380000	47939000	136200000	57762000	61435000	172660000	72015000	68521000	57711000	68216000	47846000	60968000	68520000	35756000
slr0162	GspF	a part of pilC, pilin biogenesis protein, required for twitching motility	17.776	165	1	5	31.5	0	95.026	n.a.	-0.395363	1.19366		-0.304298	1.38272		-0.419338	1.59997		32266000	19588000	22032000	24329000	18779000	14955000	35254000	24034000	20725000	44001000	22226000	19246000	40700000	25155000	16476000	34803000	19770000	11924000
slr0163	PilC	a part of pilC, pilin biogenesis protein, required for twitching motility	26.764	247	1	4	14.2	0	7.5244	n.a.	-0.485158	1.09479		-0.156555	0.382724		-0.496922	1.07412		11200000	3141400	7919500	8539900	2765800	5087000	9758600	3625100	11703000	12856000	3992400	15033000	1747000	6516800	15178000	1552700	5131000	10291000
slr0164	ClpR	ATP-dependent Clp protease proteolytic subunit	24.881	225	1	12	48.4	0	323.31	n.a.	-0.392194	0.691827		-0.648892	1.50139		-0.336441	1.40017		756180000	399040000	392020000	448600000	298150000	363750000	601760000	436770000	337770000	533250000	386410000	263880000	676980000	439920000	331970000	622010000	434120000	332620000	+	156
slr0165	ClpP3	ATP-dependent Clp protease proteolytic subunit	22.397	202	1	15	51.5	0	323.31	n.a.	-0.734453	1.51238		-0.663143	2.66265		-0.444481	2.60452		972900000	406640000	405740000	530640000	295710000	368510000	897680000	445340000	413960000	660500000	395980000	353240000	705160000	461470000	358720000	570410000	399690000	306680000
slr0168	Slr0168	unknown protein	68.369	643	1	15	35.5	0	323.31	n.a.	1.6019	1.51111		1.20484	1.37361		1.41072	2.85206	+	72707000	15437000	33148000	171140000	64989000	96360000	74943000	22156000	26686000	225980000	84901000	96172000	65690000	29054000	32418000	193570000	94458000	80253000
slr0169	Slr0169	hypothetical protein	22.745	213	1	10	45.1	0	109.62	n.a.	0.135737	0.689679		-0.107559	0.406691		0.0985903	0.401905		61719000	22196000	23368000	54010000	26395000	28898000	43036000	30829000	23761000	56862000	38833000	24501000	40451000	29207000	27489000	49540000	33814000	28812000
slr0171	Ycf37	photosystem I assembly related protein Ycf37	20.137	175	1	7	29.7	0	323.31	n.a.	0.011659	0.0534844		-0.323026	1.16064		0.00796887	0.0579116		247670000	94217000	119280000	208210000	98837000	128220000	307490000	129370000	109260000	322740000	148120000	115080000	215590000	140550000	97580000	226180000	160450000	102700000
slr0172	GuaB	hypothetical protein	17.27	155	1	9	61.9	0	323.31	n.a.	0.165924	1.22202		0.0819898	0.309759		0.014908	0.0430574		1206700000	520660000	586750000	1388700000	632330000	809900000	1411800000	686480000	547220000	2177400000	969660000	832230000	1092600000	627710000	424400000	1398600000	687860000	477360000
slr0184	Slr0184	unknown protein	23.734	206	1	7	37.4	0	52.759	n.a.	-0.64181	1.05094		-0.587516	1.43164		-0.276609	1.87188		41015000	13375000	13581000	25374000	9091300	14317000	36614000	12505000	14370000	33294000	12090000	12484000	30837000	23508000	27702000	30267000	19306000	21461000
slr0185	PyrE	orotate phosphoribosyltransferase	21.372	198	1	12	60.6	0	323.31	n.a.	0.084994	0.372481		0.0269769	0.0901562		0.224758	1.21313		207680000	106140000	89227000	715860000	505890000	322850000	146310000	91317000	117410000	393130000	344150000	494360000	183740000	92904000	89745000	535010000	265760000	386800000
slr0186	LeuA	2-isopropylmalate synthase	57.413	533	1	15	39.6	0	323.31	n.a.	-0.244249	1.3532		-0.364547	1.24894		-0.0968684	0.696433		45240000	20651000	22546000	48063000	18296000	20268000	33428000	18468000	17061000	46747000	24621000	17054000	44721000	19104000	17468000	43618000	23058000	14792000
slr0191	LytB	amidase enhancer, periplasmic protein	59.327	535	1	22	32.9	0	274.93	n.a.	0.279251	1.39754		0.160165	1.00378		0.207218	1.04888		35602000	16405000	18844000	40522000	22912000	27878000	41412000	25681000	15289000	62539000	35312000	22236000	34461000	18413000	15244000	43212000	25917000	21530000
slr0192	Slr0192	hypothetical protein	12.766	114	1	4	40.4	0	32.845	n.a.	0.602737	0.99768		0.184007	0.526026		0.660396	1.82895		66448000	33119000	33048000	74698000	47166000	46517000	48968000	32834000	23884000	73005000	50720000	19405000	28798000	35570000	5109400	75827000	38314000	10157000
slr0193	Rbp31	RNA-binding protein	16.616	151	1	9	70.9	0	323.31	n.a.	-0.357075	2.17639		-0.353138	0.885236		-0.0336797	0.291161		410850000	250040000	207320000	359690000	223100000	190400000	334560000	235460000	178250000	358000000	283430000	153990000	323630000	188770000	130150000	350330000	220890000	153090000	+	120
slr0194	RpiA	ribose 5-phosphate isomerase	24.752	235	1	13	61.7	0	323.31	n.a.	-0.203814	0.528715		-0.503562	0.957549		-0.238597	1.12737		1231000000	457880000	352750000	1141500000	445080000	367450000	861650000	413630000	341110000	724380000	454080000	353580000	880730000	503140000	343330000	682700000	613470000	318670000
slr0199	Slr0199	hypothetical protein	32.73	291	1	2	6.9	0.00085763	2.9219	n.a.										213700	0	0	1275400	0	0	0	0	0	2582300	0	0	0	0	0	0	0	0
slr0201	HdrB	heterodisulfide reductase subunit B	32.571	301	1	7	38.5	0	323.31	n.a.	0.374959	1.12534		0.0753685	0.162431		-0.0419622	0.134559		21039000	10572000	10226000	28498000	16193000	14710000	20503000	10847000	11366000	36112000	19233000	15767000	25976000	20062000	17795000	35986000	22344000	18068000
slr0207	Slr0207	hypothetical protein	62.713	540	1	9	17.2	0	18.745	n.a.	-0.491716	2.06636		-0.0758526	0.206387		-0.244072	1.03619		3767700	1947000	1357300	3032800	1496100	1287000	2800300	1193100	513160	2718000	1306600	715250	2660600	1246000	1925200	2282900	925470	1708900
slr0208	Slr0208	hypothetical protein	29.871	259	1	11	44	0	196.57	n.a.	-0.339653	1.26302		-0.330611	0.586856		-0.199456	1.48767		120790000	81825000	67637000	100260000	66035000	57152000	132490000	94830000	64305000	165270000	93927000	49998000	68079000	81059000	47038000	71770000	75155000	36834000
slr0209	Slr0209	unknown protein	40.765	348	1	13	37.4	0	36.69	n.a.	-0.365792	0.579207		-0.161913	0.62837		-0.12275	0.34535		13071000	4599400	10352000	12722000	5147800	6601300	14867000	6273500	3913500	17957000	5400800	4440500	11325000	7233100	9544200	14529000	8688600	6304200
slr0211	Slr0211	hypothetical protein	46.145	403	1	3	5.5	0.00085288	2.7804	n.a.	-0.446131	0.517492								622480	237330	443530	673810	305840	244340	326180	107900	108900	380790	250260	243090	0	0	118450	0	0	65577
slr0212	MetH	5-methyltetrahydrofolate--homocysteine methyltransferase	132.54	1195	1	31	28.9	0	274.48	n.a.	0.0746313	0.369865		0.276519	2.09416		0.245925	0.555911		31526000	14994000	15027000	30646000	17653000	13441000	26943000	15339000	6774800	36100000	20641000	12267000	20376000	13795000	6295500	19657000	16811000	7932400
slr0213	GuaA	GMP synthetase	61.008	542	1	25	41.7	0	276.25	n.a.	-0.319603	0.570425		-0.0823848	0.524517		-0.358322	2.46687		54172000	19162000	23255000	48283000	18778000	14076000	52063000	21988000	17827000	68209000	23912000	15267000	26753000	13705000	9639400	30624000	11785000	7536400
slr0216	CobU	bifunctional cobalamin biosynthesis protein CobP	20.53	185	1	3	16.2	0	9.5955	n.a.	0.508863	1.12433		0.0947417	0.186076		0.343835	1.73522		8621600	5886000	5460300	14448000	7666400	8040200	12355000	4510700	5709800	21653000	7747400	6588200	14073000	7958400	4795500	26919000	12580000	6287900
slr0217	Slr0217	hypothetical protein	15.939	140	1	4	31.4	0	18.584	n.a.	0.00690768	0.015462		-0.166129	0.926899		0.223602	0.970064		36355000	25427000	25603000	45143000	26548000	33655000	37201000	26278000	34540000	73611000	42999000	40105000	11987000	29500000	17397000	17254000	36354000	16370000
slr0220	GlyS	glycyl-tRNA synthetase beta chain	80.05	722	1	30	41.8	0	311.46	n.a.	-0.213817	0.581763		0.177467	1.19981		0.0531543	0.135098		59190000	27442000	32336000	52783000	30343000	25937000	54910000	30742000	27691000	85275000	47880000	33443000	33409000	25806000	22697000	39687000	33301000	21950000
slr0222	Slr0222	two-component hybrid sensor and regulator	134.97	1178	1	5	3.7	0.0037547	2.2598	n.a.	-0.490149	0.623552		-0.651722	1.31707		-0.271406	0.11832		226510	189120	316480	240760	112430	144670	1214200	860170	239360	863560	856700	199450	814690	380720	324430	561710	161130	403830
slr0226	Slr0226	unknown protein	50.848	482	1	7	15.6	0	213.88	n.a.	-2.01174	2.67977	+	-1.34579	1.8578		-1.54591	3.41306	+	19808000	9910100	14139000	4239900	2965600	2581100	23654000	17885000	18648000	11002000	8855200	6439300	42626000	44046000	20354000	13729000	17189000	7119300
slr0228	FtsH2	cell division protein FtsH	68.495	627	1	31	56.9	0	297.39	n.a.	-0.0913575	0.162726		0.206037	1.04568		0.148725	0.619732		64015000	40218000	49869000	61952000	44199000	39307000	67881000	39706000	35298000	107030000	55993000	46880000	50670000	35562000	27986000	66160000	45030000	26249000
slr0229	Slr0229	3-hydroxyisobutyrate dehydrogenase	29.93	290	1	5	20.7	0	31.565	n.a.	-0.0695559	0.0804076		0.295265	0.511782		-0.455177	0.6052		6091100	4943800	4945000	5167600	5052200	3600500	1027600	3812200	4594400	1896600	6441300	3336300	7697700	13049000	3415600	7022900	10437000	1678000
slr0233	Slr0233	thioredoxin M	11.802	105	1	3	39	0	195.97	n.a.	0.264462	1.0501		0.0108789	0.0226876		-0.0960433	0.114462		132390000	65408000	48257000	165360000	86614000	64031000	232410000	83399000	83948000	244650000	146750000	123360000	159230000	161320000	117380000	234620000	163480000	128140000
slr0236	Slr0236	similar to glutathione S-transferase	25.007	222	1	7	31.1	0	25.936	n.a.	-0.410032	1.2189		0.155715	0.287312		0.20022	0.438079		4005600	2412200	2509100	2523500	10587000	3126200	74058000	1311300	2040300	93804000	1848700	2943100	2938500	5267900	2037000	21455000	5742900	1551000
slr0237	GlgX	glycogen operon protein GlgX homolog	83.5	746	1	12	19	0	18.647	n.a.	0.294406	0.361034		0.453739	0.70309		0.532766	0.663548		1493400	498100	1154000	2370000	885900	863840	12941000	659440	933930	15677000	1403200	1779500	333420	454050	535000	618640	935500	729550
slr0238	Slr0238	hypothetical protein	15.538	140	1	3	25	0	91.37	n.a.	-0.803426	1.56712		-0.817731	1.43693		-0.590215	0.681259		10297000	7461500	5364800	8858400	4769900	3225600	6317600	4980800	8134000	7025100	4139600	5098000	9606900	8915500	8502700	11421000	5482800	5121400
slr0239	CbiF	precorrin-4 C11-methyltransferase	28.769	264	1	3	18.6	0	12.608	n.a.	-0.80044	0.781792		-0.48934	0.566269		-0.604752	1.5894		3635500	530620	1954000	2103600	456100	1230700	3073500	1676000	639410	2318500	1597600	553900	1052800	3011100	4402900	681150	2709300	2881900
slr0240	Slr0240	transcriptional regulator	15.886	140	1	2	10	0.0092667	1.4509	n.a.	-0.186654	0.180307					-0.261241	0		400190	1138600	603010	399880	928580	607280	347570	0	305430	217650	0	365810	0	570410	0	0	682870	0
slr0242	Bcp	bacterioferritin comigratory protein homolog	17.584	160	1	5	44.4	0	323.31	n.a.	0.397361	1.30391		0.294952	2.12382		0.357789	0.892049		182970000	88825000	90591000	252430000	128970000	129230000	146770000	100980000	80994000	285870000	170920000	113320000	100480000	105590000	62343000	160190000	175300000	81773000
slr0243	Slr0243	hypothetical protein	20.005	175	1	2	17.1	0	121.24	n.a.	0.0747455	0.159442		0.0452859	0.332412		0.264809	0.927407		41875000	15273000	19691000	39152000	15454000	24314000	27691000	21429000	20503000	41081000	26823000	29136000	30219000	23826000	16625000	46164000	23112000	20772000
slr0244	Slr0244	hypothetical protein	31.204	284	1	17	59.5	0	323.31	n.a.	-0.768957	2.04929		-0.821437	1.84223		-0.705006	2.21425		1231900000	576680000	445120000	698750000	401780000	306420000	856320000	605890000	461600000	745420000	497530000	292950000	929550000	602110000	421460000	615770000	412450000	276840000
slr0245	Slr0245	Histone deacetylase family protein	33.649	304	1	5	18.1	0	9.6902	n.a.	-0.492687	0		-0.21063	0					3571800	0	0	2194900	0	0	2371200	0	0	3432300	254440	0	955430	103530	343760	1107800	349600	151260
slr0249	Slr0249	hypothetical protein	14.032	124	1	2	12.9	0	8.1947	n.a.	0.662432	2.14757		0.558041	1.16492		0.454394	1.15324		16316000	9870800	9829600	26364000	18945000	19591000	19419000	11030000	11857000	40288000	25204000	19479000	9775800	15175000	10823000	19319000	23176000	15243000
slr0250	Slr0250	hypothetical protein	19.183	178	1	7	40.4	0	323.31	n.a.	0.191506	0.445274		-0.0337189	0.106299		0.197101	0.733117		199310000	93091000	108570000	250870000	123610000	177010000	217940000	102600000	91450000	274060000	155680000	136560000	213450000	92384000	54795000	264650000	100910000	84805000
slr0251	Slr0251	ATP-binding protein of ABC transporter	27.861	252	1	11	53.2	0	190.44	n.a.	-0.629081	2.25306		-0.753198	2.05129		-0.526899	0.954282		38642000	22353000	20657000	33765000	15515000	15953000	37362000	29517000	18002000	43884000	22967000	14623000	31444000	21689000	18518000	42978000	20525000	14947000
slr0254	Slr0254	hypothetical protein	30.393	266	1	1	3.8	0	3.9998	42				-0.677518	0					0	338980	0	0	454290	0	0	760790	0	0	580310	0	0	136760	0	0	664790	0
slr0257	CtpB	periplasmic carboxyl-terminal protease	50.345	462	1	26	63.2	0	323.31	n.a.	0.378089	1.07622		0.677042	1.29466		0.755995	2.09015		87885000	26091000	20487000	153710000	76771000	32672000	42088000	19363000	18797000	139300000	42657000	30634000	31722000	14793000	12334000	51316000	26279000	17336000
slr0260	CobA;CobA	cob(I)alamin adenosyltransferase;cob(I)alamin adenosyltransferase	22.645	203	1	13	60.6	0	137.46	n.a.	-0.395396	2.03911		-0.659636	2.22619		-0.673121	2.20436		114940000	47186000	64908000	65599000	32875000	45309000	124370000	77679000	57768000	104290000	72535000	49335000	136410000	95159000	71035000	151510000	124500000	78766000
slr0261	NdhH	NADH dehydrogenase subunit 7	44.347	384	1	23	41.9	0	323.31	n.a.	-0.396853	0.830277		-0.0405378	0.147054		-0.290891	1.43953		141560000	93756000	84803000	114790000	85528000	58347000	182140000	114240000	83396000	256480000	129390000	102400000	251800000	206420000	128880000	203690000	202080000	108280000
slr0262	Slr0262	unknown protein	14.505	134	1	2	14.9	0	4.4744	n.a.				-0.14464	0.0670994		0.352319	0.547293		5003200	2499400	3323300	5061600	4127200	5761200	18154000	6377000	2412100	13820000	11197000	3934900	10352000	8092100	2665700	11001000	11090000	4472800
slr0267	Slr0267	hypothetical protein	31.201	279	1	11	35.1	0	47.365	n.a.	-0.506777	1.53102		0.0149053	0.0093742		-0.239173	0.20631		38664000	33487000	43561000	50687000	79471000	55519000	11143000	38368000	11566000	12095000	89487000	31541000	28177000	23008000	11617000	92186000	42956000	13289000
slr0270	Slr0270	hypothetical protein	12.566	106	1	4	32.1	0	7.4522	n.a.										2449200	0	1471400	8131100	0	4130200	1133600	0	0	52953000	0	0	0	0	0	0	0	0
slr0271	Slr0271	unknown protein	19.438	172	1	1	5.2	0.0045549	2.0677	43										0	0	0	0	0	0	0	0	0	0	0	0	0	0	0	0	0	0
slr0280	Slr0280	hypothetical protein	65.405	610	1	21	49	0	323.31	n.a.	0.477608	1.74146		0.233252	1.32894		0.325549	2.18283		103240000	48602000	48964000	140060000	71217000	85792000	98565000	55207000	52976000	178360000	96206000	78212000	49653000	67075000	39816000	79234000	96060000	52266000
slr0287	Slr0287	hypothetical protein	13.615	118	1	8	51.7	0	25.019	n.a.	-0.473265	1.98722		-0.333256	1.77406		-0.00161478	0.0159955		146840000	74153000	59936000	114210000	60646000	61682000	173680000	62960000	54258000	177750000	65185000	66886000	110670000	59182000	52044000	112320000	73745000	59344000
slr0288	GlnN	glutamate--ammonia ligase	79.209	724	1	33	51.9	0	323.31	n.a.	-1.02863	1.88033		-1.01092	1.9198		-1.5881	0.560535		254220000	81947000	91894000	104070000	52456000	53496000	224660000	89821000	54980000	123330000	62639000	39425000	90911000	12427000	5579200	23435000	8170100	6996200
slr0291	Slr0291	hypothetical protein	17.221	144	1	5	32.6	0	13.287	n.a.	0.34666	0.858826		-0.276452	0.339034		0.0904095	0.201732		13744000	9144500	13029000	19800000	13320000	20234000	10446000	9388300	7280800	10919000	15461000	7303200	8753700	10726000	5135500	12122000	13836000	5594700
slr0293	GcvP	glycine dehydrogenase	107.32	983	1	14	19.4	0	135.16	n.a.	0.133484	0.334733		0.533272	1.43999		0.480595	0.901388		4110000	1201900	2759500	5002300	1586400	3379800	3967600	1140600	1858400	7918700	2235000	2058700	902010	347700	279010	825240	631580	425950
slr0294	Slr0294	unknown protein	18.041	159	1	2	14.5	0	5.5628	n.a.	-0.0354018	0								2834900	1249500	928050	3092600	807380	1014100	1977100	419360	0	1325700	825030	0	1084700	0	0	1155600	0	0
slr0298	FraH	FraH protein homolog	22.159	210	1	3	26.2	0	323.31	n.a.	-0.260956	0.623386		-0.647294	0.961772		-0.289674	0.874062		330420000	114760000	83366000	423890000	152520000	113880000	444940000	96442000	71331000	429390000	102830000	99824000	530570000	139780000	74170000	647360000	137310000	62942000
slr0299	Slr0299	hypothetical protein	27.788	235	1	1	3.8	0	6.6569	44							-1.13167	0.473728		1667900	612110	684700	1104400	266400	338390	1113700	633760	932210	590730	243070	273910	264470	1543700	895700	168630	608350	716410
slr0300	Slr0300	hypothetical protein	21.945	194	1	3	24.2	0	7.9761	n.a.	-0.336518	0.600466		-0.691732	0		-0.749426	0		4470300	1350800	730390	3454900	1316400	600000	3777800	1562200	549350	2937200	1193700	336450	4944200	1472200	729330	3292300	1363700	722440
slr0301	PpsA	phosphoenolpyruvate synthase	89.928	818	1	23	28.4	0	144.95	n.a.	-0.675717	0.885217		-0.627214	1.54		-0.531549	1.09292		2810100	3858100	4676900	2548200	4203100	2500500	5727200	5192700	3756700	4904700	4928500	2420500	4456900	3294800	2362700	2972200	3010600	1026000
slr0303	Slr0303	hypothetical protein	35.264	322	1	3	10.2	0	30.251	n.a.	-0.392571	1.27285					0.403595	0		4777200	2907500	2193900	4041900	2124100	1997900	1394800	880770	1133000	1458400	888200	921790	0	1874000	348480	0	2221200	234760
slr0306	Slr0306	unknown protein	55.3	506	1	3	6.7	0	9.2508	n.a.	1.02662	2.14946		1.13355	1.80586		1.20136	0.873178		1962000	602070	1022700	4086100	1201200	2240400	946450	884280	472720	2453700	1919300	1205100	901350	867290	1469700	2096600	2193500	2475900
slr0312	Slr0312	two-component response regulator NarL subfamily	22.752	209	1	4	24.4	0	14.039	n.a.	0.172428	0.609931		0.452711	0.526528		0.265596	0.742591		6789100	4953000	3677200	7883800	8587200	3347300	4782700	5797400	3580300	7879900	9139500	4646200	12765000	7830300	3258500	18529000	12883000	3230100
slr0315	Slr0315	probable oxidoreductase	25.897	244	1	8	33.6	0	59.833	n.a.	-0.53512	1.27732		-0.573479	2.24478		-0.483965	1.38699		30118000	14204000	13569000	23809000	20751000	16263000	22690000	20994000	16471000	22758000	22203000	21093000	49599000	23117000	21127000	38852000	25342000	17282000
slr0317	Slr0317	hypothetical protein	31.495	287	1	6	29.3	0	34.097	n.a.	0.254034	0.3368		0.210593	0.0822953		-0.0134037	0.0392521		1529300	686260	354090	1039100	659930	682830	0	370120	623180	0	450530	1113800	1978700	2227600	1918800	2220500	1372700	1627800
slr0320	Slr0320	hypothetical protein	60.644	531	1	8	13.4	0	3.961	n.a.				-0.0415507	0		-1.43534	0		974690	201900	0	472930	71541	0	2549100	207210	0	3072200	70617	180170	397660	1290500	0	224490	569560	0
slr0321	Era	GTP-binding protein ERA homolog	34.791	315	1	11	39.4	0	55.04	n.a.	-0.542406	0.982873		-0.384235	1.23252		-0.357182	1.03548		3470400	2004400	3009500	2259000	1746300	1659100	4131300	2338000	4032100	4370600	2801700	4299100	987040	1197100	1812100	756640	937920	1160300
slr0322	Hik43	two-component hybrid sensor and regulator	120.56	1095	1	53	42.1	0	323.31	n.a.	0.726184	2.09331		0.899612	1.62492		0.986044	2.02914		39685000	21816000	36665000	63981000	39830000	66393000	39791000	17541000	22729000	91432000	47875000	58381000	30880000	19420000	21204000	59446000	48082000	45670000	+	357; 358; 959
slr0323	Ams1	putative alpha-mannosidase	120.44	1042	1	9	8.7	0	32.845	n.a.	-0.278458	0.427826		0.163412	0.490497		0.124992	0.424578		1033900	431720	231470	444890	498440	200200	1106900	269890	242590	1031900	378980	361240	245750	349730	136320	299840	407920	123720
slr0325	Slr0325	hypothetical protein	18.346	161	1	5	41.6	0	183.15	n.a.	0.342878	0.529189		0.280248	3.18889		0.636159	1.81308		51235000	16067000	18542000	49034000	23779000	30918000	17989000	17783000	10259000	29969000	26985000	14378000	32502000	13391000	8923600	45241000	20053000	11543000
slr0326	Slr0326	hypothetical protein	16.949	147	1	6	45.6	0	164.08	n.a.	0.234514	0.532411		-0.0496876	0.229021		0.240469	1.24659		95097000	52019000	40727000	124250000	81942000	57893000	109970000	48534000	44160000	152590000	72210000	59549000	92898000	53878000	46762000	125190000	82001000	53622000
slr0327	HitB	iron(III) ABC transporter, permease protein	61.597	557	1	2	5	0	26.867	n.a.				-0.146942	0.127057		-0.0808353	0		541880	286470	447990	517090	483590	428300	3851500	235850	2516000	3969400	405800	3709500	358170	0	2684600	406590	0	6644600
slr0328	Slr0328	low molecular weight phosphotyrosine protein phosphatase	17.47	157	1	5	43.9	0	63.421	n.a.	0.195527	0.90184		0.0817761	0.139568		0.461089	0.907106		40204000	24227000	28831000	40866000	34960000	29305000	28425000	19471000	7310300	44323000	23284000	9548900	37255000	23645000	21942000	71263000	38861000	24018000
slr0329	XylR	glucokinase	34.607	327	1	2	7	0	8.8534	n.a.	-0.139693	0.468965		0.186973	0.991607		0.12746	0.373297		900930	687130	874810	1072900	859140	774680	1676200	732440	577750	2982900	1085300	1033500	1149500	777810	549180	1935600	1110100	531060
slr0331	NdhD1	NADH dehydrogenase subunit 4 (involved in photosystem-1 cyclic electron flow)	57.51	525	1	3	7.8	0	145.05	n.a.	-0.165688	0.155074		0.0381263	0.0473947		-0.475495	0		21200000	14089000	15671000	23289000	14589000	8769600	42904000	10107000	16714000	52490000	13612000	20693000	2475600	5915800	6932500	2854100	6459600	7665500
slr0333	Slr0333	unknown protein	11.406	106	1	3	28.3	0	246.65	n.a.	-0.00819284	0.0114065		-0.0631378	0.091195		0.0495192	0.0641093		167980000	69567000	82882000	195380000	117760000	100870000	181260000	109570000	73601000	295200000	182750000	109580000	194580000	110300000	85291000	369810000	142700000	82802000
slr0334	Slr0334	unknown protein	11.631	110	1	5	24.5	0	16.914	n.a.	0.163063	0.345275		-0.064448	0.109815		0.267473	1.86719		82242000	80070000	121170000	104570000	98918000	149940000	109530000	71546000	120350000	124130000	97190000	108200000	146490000	72732000	111190000	191690000	95400000	104320000
slr0335	ApcE	phycobilisome core-membrane linker polypeptide LCM	100.29	896	1	65	69.4	0	323.31	n.a.	-0.208135	0.275792		0.0749246	0.643411		-0.0297973	0.0924193		941440000	501870000	661170000	979220000	642770000	444820000	1041000000	556930000	435500000	1585900000	783300000	653690000	711360000	459450000	391100000	773830000	615420000	375760000
slr0338	Slr0338	probable oxidoreductase	39.042	356	1	8	25.3	0	86.418	n.a.	-0.324738	1.41672		-0.486124	0.698887		-0.156557	0.417219		21529000	9409300	7088700	19001000	8279000	6415300	15899000	7294500	6123100	17674000	6490700	5833700	4680900	6585600	4064900	4034600	7385200	3759200
slr0341	Slr0341	unknown protein	35.076	318	1	6	24.5	0	67.128	n.a.	0.637427	1.727		0.480104	0.774526		0.562636	1.37077		2655500	2896200	2587500	4840500	5082000	4918400	4029300	3570800	2870800	9263500	7390800	5699700	3627600	3164600	3218500	6486900	4281700	2986700
slr0342	PetB	cytochrome b6	25.054	222	1	7	31.1	0	168.23	n.a.	-0.101573	0.475804		-0.177254	0.288474		-0.242729	0.707822		630920000	321900000	236150000	605560000	349260000	189010000	787900000	365830000	291660000	1083900000	521840000	402540000	276040000	261710000	250310000	237840000	316020000	241300000
slr0343	PetD	cytochrome b6-f complex subunit 4	17.444	160	1	4	27.5	0	19.719	n.a.	-0.768982	1.84998		-0.386047	1.80188		-0.542285	1.20109		316140000	316000000	276950000	210910000	232960000	157780000	329960000	318050000	179670000	387000000	298570000	188830000	317180000	359450000	208600000	345980000	258530000	141150000
slr0345	Slr0345	unknown protein	15.174	135	1	2	12.6	0	13.25	n.a.	-0.244856	0		0.15043	0		0.688046	0		6509800	2051800	1687100	5958500	2919300	1269200	6899800	0	0	12006000	0	0	3988300	0	0	6955500	0	0
slr0346	Rnc2	ribonuclease III	27.106	244	1	8	36.5	0	14.038	n.a.	0.682853	0.983905		0.108563	0.360514		0.432445	1.68203		4878500	2371800	1555600	7095500	3403100	2360700	4897100	4812400	1791700	7346700	6398300	2162100	5453800	5271700	4252700	6724600	6233700	4648600
slr0348	IspH	hypothetical protein	45.581	406	1	9	22.2	0	43.587	n.a.	-0.281777	0.81267		-0.408666	0.676798		-0.221482	1.09659		13630000	9680900	7777900	10122000	9901000	6262900	23288000	6501600	6519100	16286000	9112600	6256100	9510300	5482200	3401300	9189500	7301700	4928400
slr0351	Slr0351	hypothetical protein	46.483	412	1	5	16.7	0	44.546	n.a.	-0.442407	1.52567		0.0205456	0.0806318		-0.10355	0.522994		6499300	1900400	2795000	4854500	1603900	1950900	4502600	1079000	1878200	6108200	1270800	1670400	2049200	1818600	1172100	1613100	2000200	1124300
slr0354	Slr0354	ATP-binding protein of ABC transporter	23.282	210	1	7	50	0	126.3	n.a.	0.156766	0.696831		-0.150794	0.327434		0.289192	1.36259		8670100	3243500	2272300	11264000	4463300	3466800	2460800	4414600	2323700	4749200	5654900	1812900	3101700	4321400	2082600	4283200	9455600	2594400
slr0355	Slr0355	hypothetical protein	35.387	331	1	12	39.6	0	168.24	n.a.	-1.51198	2.08592		-1.89919	3.4287	+	-1.86098	2.45762	+	243910000	179500000	90280000	149930000	110360000	30390000	105920000	153500000	175250000	39500000	130780000	96748000	222270000	176280000	146190000	235850000	119460000	125570000
slr0356	Slr0356	hypothetical protein	21.434	196	1	2	21.9	0	104.74	n.a.	0.139862	0					0.0538064	0		1390800	4565900	8360200	815570	3622900	11151000	0	4575800	7991200	0	7766700	4921700	5148500	14468000	6715200	3709200	6512200	5484400
slr0357	HisS	histidyl-tRNA synthetase	49.171	447	1	9	23.3	0	19.914	n.a.	-0.150325	0.389539		0.0439093	0.187681		-0.0238896	0.060852		5331500	2311400	1835000	4874500	3592400	1495400	8050300	1375900	3036900	9932500	1787100	4289100	7650800	2245400	1617100	3155800	2823400	1937100
slr0358	Slr0358	unknown protein	42.416	374	1	4	9.6	0	4.1137	n.a.				-0.129529	0					0	272200	287340	0	201170	510370	315330	0	671680	640850	0	615770	0	223710	74754	0	0	94444
slr0361	Slr0361	probable ribosomal large subunit pseudouridine synthase B	28.228	249	1	9	37.8	0	47.84	n.a.	-0.220279	0.368029		0.146163	0.55387		-0.243211	0.384673		5307400	2916900	5205700	7485500	3730500	2688600	7682100	4905900	4078700	12770000	5257500	4451500	3961700	5647400	3272900	2984000	11536000	3460700
slr0362	Slr0362	hypothetical protein	19.356	174	1	8	56.3	0	112.63	n.a.	0.370867	1.43098		0.297521	1.16971		0.180365	1.7424		68437000	34483000	41473000	76427000	37892000	50634000	88676000	37741000	35495000	112480000	46258000	54217000	58786000	33846000	26138000	61914000	35243000	26169000
slr0364	Slr0364	hypothetical protein	489.88	4787	1	8	2	0	70.356	n.a.	0.326422	0		0.343023	0.704335		2.30144	0		1604600	114520	0	1780400	2497700	772650	1834500	1707200	0	5228300	4144200	0	309490	342030	0	737750	3571800	0
slr0369	Slr0369	RND multidrug efflux transporter	111.91	1030	1	13	16.4	0	323.31	n.a.	-0.00731054	0.0102275		0.262329	0.616021		0.191422	0.551808		21400000	53072000	11627000	20981000	57163000	12153000	32218000	11675000	7767400	44885000	19897000	14603000	14449000	10545000	8357600	16614000	19372000	9795600
slr0370	GabD	succinate-semialdehyde dehydrogenase (NADP+)	48.748	454	1	16	45.4	0	323.31	n.a.	0.256884	0.542318		0.034599	0.114534		-0.100179	0.228869		114410000	71208000	77800000	127530000	87277000	133960000	173710000	67717000	61283000	190560000	108120000	83624000	154330000	125580000	74087000	147760000	142630000	77198000
slr0373	Slr0373	hypothetical protein	14.044	126	1	3	20.6	0	4.49	n.a.	-0.165509	1.59376		-0.294172	0.25989		0.0224605	0.041269		6414200	2876900	2030900	7925900	3480200	2022200	2040300	3102300	6182000	3142200	3991100	4680200	0	4567300	5015700	0	5341600	4811100
slr0374	Slr0374	hypothetical protein	56.441	501	1	31	50.9	0	323.31	n.a.	-0.530151	1.15699		-0.0942082	0.383696		-0.182069	0.849567		62516000	36096000	34522000	44168000	29352000	21225000	76937000	33544000	32379000	97537000	40713000	39475000	58905000	34706000	26038000	61258000	33294000	19706000	+	277; 278; 279
slr0376	Slr0376	hypothetical protein	12.857	116	1	8	53.4	0	125.01	n.a.	-0.823054	0.493861		0.217894	0.649638		0.35257	1.13361		157030000	97839000	83050000	74640000	121870000	115620000	372230000	200840000	181730000	838970000	284940000	254880000	277760000	101290000	93349000	375640000	175620000	111350000
slr0377	Slr0377	unknown protein	45.914	409	1	9	23	0	18.249	n.a.	-0.335406	0.577125		0.141082	0.244986		-0.646571	1.44606		1826100	1235900	1672800	1615000	923410	1393800	1441000	4415700	1174500	1493300	10963000	1291200	197190	1321600	892430	243260	936090	990940	+	97; 98
slr0378	Slr0378	similar to 7-beta-(4-carbaxybutanamido)cephalosporanic acid acylase	77.955	704	1	17	32.2	0	233.67	n.a.	0.548519	1.37716		0.284445	1.16503		0.378593	1.72814		12954000	4610200	6886800	18267000	7554600	10796000	16730000	8196500	6584700	27375000	12208000	11330000	14040000	12615000	7462500	16908000	16793000	9825400
slr0379	Tmk	thymidylate kinase	26.758	236	1	8	41.9	0	114.48	n.a.	-0.28333	1.21152		-0.383988	0.88902		-0.49206	0.815974		18511000	9904900	7686500	17020000	9748400	7598300	15006000	14302000	7645800	20495000	15826000	7088600	42581000	24074000	16198000	43957000	21377000	14908000
slr0380	Slr0380	hypothetical protein	50.62	459	1	9	19.4	0	176.19	n.a.	0.112146	0.394934		0.195836	0.682724		0.139804	1.70275		39156000	13748000	15398000	36638000	14226000	19366000	28801000	15741000	15144000	44518000	19418000	24485000	46712000	19781000	16169000	53898000	22741000	20735000
slr0381	GloA	lactoylglutathione lyase	14.665	131	1	8	59.5	0	74.841	n.a.	-0.515928	1.2479		-0.854086	2.52026		-0.606225	1.51145		362990000	119650000	127640000	247550000	88205000	114530000	353410000	164880000	119870000	262100000	145310000	83973000	270820000	125230000	73143000	189570000	93630000	52925000
slr0383	Slr0383	hypothetical protein	21.044	186	1	2	13.4	0	7.4899	n.a.	0.873694	0.955686		0.379369	0.633415		0.547122	1.14502		3298100	1325500	1231600	4372700	2482500	2396200	2439400	1159200	1271000	2748700	2232100	2129800	1507800	2564000	1233000	2054100	3717800	2064700
slr0384	Slr0384	sulfoquinovosyldiacylglycerol biosynthesis protein SqdX	41.451	378	1	10	32	0	25.844	n.a.	-0.511314	1.74478		-0.790801	1.48312		-0.368424	1.32434		29844000	17625000	15952000	27681000	27476000	16610000	13429000	9265900	11179000	17298000	5852800	23530000	9504300	8611800	7235900	6868400	21960000	16526000	+	63
slr0386	Slr0386	unknown protein	46.743	412	1	8	18.9	0	11.919	n.a.	-0.629217	0.544673		-0.348561	0.643753		-0.413194	0.594738		2046900	2414900	2128000	1128500	985600	521960	3895800	3787300	2443800	3933100	1231100	1166000	1633700	2671900	925710	1359800	1002400	663620
slr0387	NifS	cysteine desulfurase NifS	41.682	386	1	4	12.4	0	7.1096	n.a.	-0.132454	0.152506		0.434668	0		0.250113	0		1056700	578260	0	788550	793640	0	970270	0	185660	1786400	0	228200	286000	645500	223490	343260	829070	263940
slr0388	Slr0388	hypothetical protein	25.62	224	1	3	17	0	3.69	n.a.	-0.0507908	0.0726149		-0.0153857	0.0228417		-0.502553	1.78726		434090	145290	362000	533400	131540	298810	716720	448240	513790	1201900	434520	558560	0	1243500	760950	0	830100	634840
slr0392	Slr0392	unknown protein	15.373	131	1	2	16	0	93.668	n.a.	0.0458973	0.220284		-0.12542	0.111384		0.455181	0.758034		16367000	5807400	6848300	22849000	5098700	7919300	8990300	5587600	7299000	16490000	5867100	9733900	13762000	4859900	5815900	19957000	6278800	6509000
slr0394	Pgk	phosphoglycerate kinase	41.67	400	1	26	63.8	0	323.31	n.a.	-0.0213583	0.0557313		0.255022	1.25595		-0.0113044	0.0800997		921140000	420040000	485320000	1094500000	536490000	497210000	853140000	417770000	390760000	1657000000	704440000	595240000	640050000	433850000	314260000	689880000	563390000	348800000
slr0397	Slr0397	hypothetical protein	21.05	191	1	9	60.2	0	81.73	n.a.	0.230453	0.696728		-0.0576296	0.187489		0.0685455	0.242906		24943000	13478000	12543000	26349000	14397000	16867000	34317000	21602000	17060000	38851000	24600000	18096000	33669000	14836000	14146000	39596000	16872000	14540000	+	4
slr0398	Slr0398	unknown protein	17.633	157	1	5	29.3	0	63.597	n.a.	0.0190239	0.06662		-0.0330217	0.191679		0.424634	1.4477		110360000	42642000	68343000	118480000	57956000	65728000	176140000	60342000	42439000	223810000	94519000	58085000	168990000	65405000	43306000	250260000	88939000	56280000
slr0399	Ycf39	chaperon-like protein for quinone binding in photosystem II	36.519	326	1	15	42.6	0	272.7	n.a.	-0.0490333	0.149476		0.271008	1.0667		-0.0377988	0.0962856		29577000	14879000	17997000	37343000	16865000	15514000	41680000	21107000	13427000	62625000	33416000	23577000	46529000	23630000	13894000	62590000	26771000	15432000
slr0400	PpnK1	hypothetical protein	33.397	305	1	2	8.9	0	6.669	n.a.	-0.18362	0.438617		0.27011	0		-0.187823	0.266785		2075000	3941500	1852000	2095100	4021900	1712300	7569300	523650	835410	14663000	874660	1424000	3373300	7909300	3886800	4993700	8409800	3020300
slr0401	Slr0401	periplasmic polyamine-binding protein of ABC transporter	43.406	384	1	9	21.1	0	18.287	n.a.	0.0167904	0.0267847		0.231881	0.788384		0.106417	0.082897		490150	482580	1551800	559870	575260	1336300	1154700	247080	401180	2784400	418130	526670	0	505050	282800	0	623960	280280
slr0402	Slr0402	hypothetical protein	21.188	194	1	4	20.1	0	36.407	n.a.	0.253444	0.934628		0.195259	0.240527		0.230273	0.753575		4784400	3508900	4016100	5864600	4096900	4981500	4806500	3997500	4580900	7348400	8922200	5027100	6947700	7431200	6120800	10704000	10304000	6593600
slr0404	Slr0404	hypothetical protein	34.864	333	1	9	32.1	0	323.31	n.a.	-0.707372	2.18582		-0.54541	1.49315		-0.777933	1.39546		239650000	79336000	110020000	139340000	64138000	69033000	243520000	107660000	89523000	200820000	90062000	81488000	209290000	154120000	109850000	161170000	90110000	62270000
slr0406	PyrC	dihydroorotase	38.126	342	1	10	35.1	0	137.19	n.a.	-0.393038	1.56563		-0.198068	0.785		-0.183031	0.518959		23840000	10612000	9081900	14968000	7971400	8487000	12367000	9469500	6993400	13381000	10201000	6916800	15778000	13600000	6854000	9775700	11790000	5793300
slr0407	Slr0407	hypothetical protein	30.585	270	1	4	18.9	0	4.0782	n.a.	-0.122613	0.217802		-0.331131	0.889338		0.377506	0.342469		8875700	2354600	1811500	8981900	1918300	1834000	4854000	6012400	3194600	4944900	6396400	3022300	6052300	5923600	1461900	6759700	4704000	1353400
slr0408	Slr0408	unknown protein	442.44	4199	1	19	6.3	0	323.31	n.a.	2.101	2.90514	+	1.92767	3.39909	+	2.01496	1.55403		1350700	647170	861810	9623000	3994000	5952400	2025100	1569800	1561300	10553000	6420000	6821800	499880	1059900	554040	3070700	4223100	2527200
slr0415	NapA	Na+/H+ antiporter	75.547	698	1	6	9.3	0	8.2609	n.a.	-0.178159	0		-0.0552261	0.755803					584600	121140	691580	516290	141550	870130	1664400	0	192300	2799500	0	607580	199420	0	0	285330	0	0
slr0416	Slr0416;Sll1630	unknown protein;unknown protein	16.354	146;141	2	6	39.7	0	23.674	n.a.	0.744725	2.07115		0.26078	0.272852		0.200395	0.510254		21879000	8713100	10009000	29126000	18883000	17265000	21645000	8170800	11515000	29696000	16077000	20748000	16540000	18107000	7693300	19253000	23836000	11189000
slr0417	GyrA	DNA gyrase subunit A	95.072	860	1	30	38	0	323.31	n.a.	-0.164688	0.412807		0.161362	0.882333		0.138423	0.579476		19046000	13764000	15938000	20937000	16144000	13019000	26059000	14622000	16460000	37060000	19862000	15589000	18152000	13968000	10345000	19817000	15788000	11507000
slr0420	Slr0420	hypothetical protein	24.472	227	1	13	72.7	0	323.31	n.a.	0.247162	1.13364		0.13753	0.469489		-0.104768	0.298522		464280000	225220000	221070000	618840000	282780000	288360000	398270000	284910000	283230000	725540000	424820000	297410000	488300000	283440000	248250000	655230000	296280000	241480000
slr0421	Slr0421	unknown protein	27.534	249	1	2	9.6	0	12.759	n.a.	-0.309814	1.26719		-0.0841886	0.04523					2075000	551180	1019400	1864400	497930	853800	1325100	201200	560640	1826100	338300	543090	0	270600	0	0	311330	0
slr0423	Slr0423	hypothetical protein	24.232	227	1	5	22	0	5.8332	n.a.	0.67691	0.329016		-0.258285	1.2628		0.518737	0		472610	2270100	2137600	1316800	2245200	1466700	4589900	3056700	3257600	3669000	4216800	3388700	3986800	3103700	3634700	2890900	2971500	4155300
slr0426	FolE	GTP cyclohydrolase I	26.639	234	1	15	67.1	0	323.31	n.a.	-0.409135	1.10705		-0.630488	0.822284		-0.207562	1.1932		665030000	316250000	263230000	469460000	260580000	231800000	376410000	338070000	257010000	444460000	335480000	169520000	738790000	421540000	266100000	693460000	414460000	237170000
slr0427	Slr0427	putative competence-damage protein	44.707	416	1	8	22.1	0	86.925	n.a.	0.0338073	0.0829112		0.170064	0.852916		0.137988	0.559333		17718000	7953700	10059000	21289000	9040100	9445100	14938000	10004000	9503500	31401000	13158000	13373000	14069000	11086000	8558700	16538000	14488000	8067600
slr0431	Slr0431	hypothetical protein	27.011	250	1	9	40.4	0	323.31	n.a.	0.292059	0.947281		0.111997	0.321988		0.20652	0.670564		521010000	261000000	235790000	692910000	369960000	405740000	515830000	324210000	241800000	999320000	519940000	383540000	541490000	357310000	321560000	781890000	522080000	415750000
slr0434	Efp	elongation factor P	20.406	187	1	12	70.1	0	323.31	n.a.	0.103281	0.997172		0.047032	0.100032		0.202049	0.81717		706560000	393430000	389400000	757350000	480320000	559680000	709260000	437990000	333160000	897340000	668820000	431820000	526040000	376530000	246440000	716380000	564470000	268180000
slr0435	AccB	biotin carboxyl carrier protein of acetyl-CoA carboxylase	16.313	154	1	8	76.6	0	144.84	n.a.	0.377837	0.852353		0.197234	0.322872		0.146509	0.518795		601770000	245070000	299150000	550580000	291500000	373300000	481890000	286250000	323770000	561130000	382530000	386650000	656920000	360850000	320430000	574720000	381920000	308570000
slr0436	Slr0436	carbon dioxide concentrating mechanism protein CcmO	32.296	297	1	11	40.7	0	81.67	n.a.	-0.464946	1.66832		-0.895421	1.22995		-0.866618	1.57159		17665000	8569800	7557500	10545000	4721400	4999000	6616300	4163800	7104200	4216900	4146600	3861200	10474000	9972700	7193100	6118000	8085900	4576300
slr0439	Slr0439	unknown protein	54.61	501	1	8	20.4	0	77.654	n.a.	-0.549494	1.31153		-0.45131	0.666253		-0.653188	0.914347		6127300	2769800	2960800	4319100	3939300	6784000	5621600	1770400	3022100	5440000	2941500	5669100	7552700	4859600	1143900	4159000	7537800	521950
slr0440	Slr0440	hypothetical protein	30.336	267	1	6	27.7	0	22.666	n.a.	-0.505001	1.54919		-0.13308	0.149686		-0.467605	1.05048		6094500	4571100	3435100	3980600	3507000	2568800	4287300	5816600	4865800	5611900	6846800	3931000	11271000	7366200	8595200	8146400	7281200	6924800
slr0442	Slr0442	unknown protein	62.907	611	1	27	44.5	0	323.31	n.a.	0.285374	0.933261		0.430124	1.12052		0.573842	0.893048		265260000	173470000	46044000	223730000	146250000	49019000	104520000	381130000	214320000	213470000	165370000	136120000	263970000	27003000	20136000	215340000	41261000	22489000
slr0443	Slr0443	hypothetical protein	14.608	125	1	7	34.4	0	23.057	n.a.	0.490953	2.02135		0.451807	1.28152		0.524621	1.75543		55764000	33721000	37321000	78203000	49958000	60058000	71669000	33427000	37763000	138060000	67278000	57340000	53216000	36024000	39823000	85794000	59069000	62247000
slr0444	AroA	3-phosphoshikimate 1-carboxyvinyltransferase	43.702	416	1	17	45.9	0	302.19	n.a.	-0.202626	0.582039		0.0887377	0.549773		-0.402178	1.17458		25139000	13754000	14529000	24634000	15744000	12861000	29059000	10444000	12881000	48350000	19441000	19792000	11985000	9341300	5188000	13246000	8988100	4859900
slr0445	Slr0445	hypothetical protein	23.796	210	1	3	20	0	25.763	n.a.	-0.00837532	0.00446483		-0.41568	1.40965		-0.245687	0.520098		3058400	655260	702430	2244000	402820	1096200	8140400	2551700	1894300	8538200	1716800	2544700	7648500	5061000	2662000	7410600	3024700	2161900
slr0446	DnaX and dnaZ	DNA polymerase III delta' subunit	35.957	319	1	2	6.3	0	4.4825	n.a.	0.524465	0								312210	288250	274520	507040	92437	88974	114200	0	0	557240	0	0	0	207950	0	0	182220	0
slr0447	AmiC	periplasmic protein, ABC-type urea transport system substrate-binding protein	48.359	446	1	30	63.5	0	323.31	n.a.	-0.395038	1.04196		-0.587748	1.93458		-0.483595	1.7581		3702400000	1710800000	2323100000	2878600000	1484700000	2010600000	3392100000	2420300000	2294300000	3360700000	2338900000	2021300000	2333400000	1915300000	1673700000	1924700000	1621700000	1269600000	+	381
slr0451	Ski2	putative helicase	113.38	1006	1	13	10.9	0	23.221	n.a.	-0.352933	0.63103		0.129054	0.367326		-0.297539	1.01225		4937400	2863800	3666200	3495400	2875300	1899500	5572100	2111300	3594300	6696200	2229200	2841900	3778100	1297900	2573400	2933000	1252100	1673200
slr0452	IlvD	dihydroxyacid dehydratase	58.646	561	1	29	46.5	0	323.31	n.a.	-0.0946722	0.325282		-0.129331	0.966267		0.0049223	0.0454343		784330000	314590000	350380000	639570000	321940000	439600000	823100000	406760000	342700000	724960000	492240000	413880000	548690000	328890000	251710000	533070000	371720000	269120000
slr0453	Slr0453	hypothetical protein	92.447	821	1	34	46.3	0	323.31	n.a.	-0.138371	0.313605		0.0950893	0.614817		-0.0271234	0.107161		98845000	23219000	26442000	73602000	29372000	23404000	128710000	38322000	30650000	133570000	46319000	37934000	54455000	45766000	23048000	47928000	42818000	19292000
slr0454	Slr0454	RND multidrug efflux transporter	95.545	890	1	7	8.9	0	11.962	n.a.	-0.469507	2.39403		-0.117624	0.491644		-0.138958	0.38184		937470	476420	467120	659300	428870	285380	1984500	388820	632410	1566800	525330	607860	1422800	520790	272270	876530	408780	224230
slr0455	Slr0455	hypothetical protein	14.5	130	1	17	90	0	323.31	n.a.	0.00930877	0.032105		-0.0646258	0.376489		-0.0242261	0.208423		996300000	345850000	280070000	815300000	391840000	419880000	1036500000	670790000	341730000	1078600000	661170000	386960000	1151500000	388290000	297520000	943700000	460360000	344440000
slr0457	TruB	tRNA pseudouridine synthase B	32.113	296	1	3	9.5	0	3.9001	n.a.	-1.18351	0								87274	300230	1176100	276750	118260	632500	0	0	0	646560	0	0	0	0	74778	0	0	95534
slr0458	Slr0458	unknown protein	23.273	211	1	3	12.8	0	14.289	n.a.	0.339119	1.01801		0.137876	0.705009		0.165159	1.01387		23618000	12367000	13519000	27171000	16999000	20056000	20614000	11228000	14020000	32246000	16822000	15909000	20286000	15688000	6807900	26529000	17363000	8118200
slr0459	Slr0459	hypothetical protein	52.307	474	1	10	26.8	0	161.65	n.a.	0.109939	0.324923		0.0798696	0.48779		0.0684673	0.494952		12289000	4876100	3782400	10334000	4169900	4330900	7976300	5468000	4000600	12180000	7692400	4839500	11852000	5936400	4321700	14108000	6271700	4550100
slr0467	NatA	conserved component of ABC transporter for natural amino acids	29.062	267	1	10	47.2	0	274.86	n.a.	-0.277568	1.82614		-0.289271	0.795143		-0.18057	0.319575		34389000	19687000	16464000	22836000	14125000	11119000	28558000	23990000	9668400	35703000	21232000	7759800	40457000	28724000	14612000	35103000	26977000	10036000
slr0468	Slr0468	unknown protein	51.302	436	1	7	16.5	0	13.996	n.a.	0.692375	1.30393		0.849502	2.77351		0.637911	1.7762		1490700	452320	488920	2281900	832060	530370	1365900	850250	374320	3739000	1553100	831980	936400	648160	474150	1442700	1297800	784180
slr0469	RpsD	30S ribosomal protein S4	23.183	202	1	17	69.3	0	323.31	n.a.	-0.386603	0.662123		-0.335187	0.664048		-0.617401	0.82722		544770000	259140000	318510000	473020000	221650000	202500000	630970000	311020000	273690000	930730000	311250000	247520000	407410000	542200000	267320000	431520000	340090000	150950000
slr0473	Cph1	cyanobacterial phytochrome 1, two-component sensor histidine kinase	84.232	748	1	4	4.1	0	4.3366	n.a.	-1.18816	1.4508		-1.42258	2.52374		-1.19783	0		300520	235160	282880	151890	136280	108580	667910	309860	407360	298260	178070	174520	0	96998	2558200	0	48247	889790
slr0474	Rcp1	two-component response regulator CheY subfamily, regulator for phytochrome 1 (Cph1)	16.609	147	1	5	25.9	0	8.0951	n.a.	-0.235634	1.85855		-1.08124	1.79482		-0.0547045	0.154685		1463800	1302400	1330300	1274800	1428100	1118200	5185700	1718000	2789600	2822300	955730	1182000	4814600	1433100	2513900	4031300	1388400	2282500
slr0476	Slr0476	unknown protein	14.394	136	1	10	56.6	0	323.31	n.a.	-0.104238	0.383128		-0.0268431	0.0924721		0.229406	0.8668		1322300000	656510000	812290000	1276100000	650220000	932100000	1503800000	895390000	748610000	2010500000	1370000000	1047500000	1913400000	953590000	634930000	2277200000	1540100000	717280000	+	2; 11; 18
slr0477	PurN	phosphoribosylglycinamide formyltransferase	23.538	217	1	9	36.9	0	102.23	n.a.	-0.651358	1.88231		-0.522489	1.187		-0.311028	1.69508		54482000	29599000	25370000	41362000	24859000	19527000	44654000	34034000	34673000	48784000	29326000	29326000	21064000	24878000	29958000	19862000	27181000	26465000
slr0479	Slr0479	hypothetical protein	28.179	240	1	2	9.2	0.0008471	2.6011	n.a.	-0.488371	0.664882		-0.620198	0.829597		-0.360826	0.665189		646920	529460	1012700	523050	511310	820540	1083200	1575700	690310	783550	1221500	773650	3459200	967530	345390	2877000	777590	249290
slr0480	Ycf46	hypothetical protein YCF46	55.974	499	1	11	23.6	0	7.7462	n.a.	-0.296068	1.00624		-0.217741	0.260766					881480	1082200	702050	648640	807010	469720	2081800	1102700	212870	2509500	910060	119600	182750	85961	199890	318800	88021	72790
slr0482	Slr0482	unknown protein	28.342	252	1	4	18.3	0	11.567	n.a.	0.800129	0.436807					0.897438	0.840254		2779200	607300	1924100	3487100	1442400	3999600	492850	0	392260	1559000	0	1567800	3450000	3170300	1934600	4869700	8061700	3960300
slr0483	Slr0483	hypothetical protein	16.885	149	1	6	33.6	0	101.56	n.a.	-0.536553	1.17298		-0.314109	0.764003		-0.472227	1.00736		528990000	244030000	257640000	496300000	269440000	197120000	556200000	249020000	185490000	674980000	307680000	254490000	525890000	326540000	345740000	511420000	345160000	320100000	+	34 or 35
slr0484	Slr0484	two-component sensor histidine kinase	75.884	675	1	15	20.3	0	39.113	n.a.	-0.10167	0.245855		0.143444	0.54817		0.0490807	0.124433		3735600	2173300	1934800	3437800	2462100	1593200	4947800	2450800	1206100	6834800	3379600	1857400	790140	3402000	897040	471510	4407500	1061700
slr0487	Slr0487	hypothetical protein	18.601	163	1	5	27.6	0	81.341	n.a.	0.436288	0.689364		-0.202774	0.337233		0.214147	0.947362		13152000	6160800	5395400	16414000	8999700	9995200	19268000	16202000	7935100	27989000	16957000	9303500	8055000	8448500	6659900	9890500	9240000	7582000
slr0491	Slr0491	hypothetical protein	16.726	144	1	4	31.2	0	5.63	n.a.	0.13873	0.412364		0.108314	0.0758714		-0.21359	0.414732		17789000	0	11711000	23654000	0	14513000	15404000	6737800	9917300	29254000	19236000	6117100	22620000	2693900	9041700	21541000	1694400	9651900
slr0493	RfbM	similar to mannose-1-phosphate guanylyltransferase	14.427	128	1	5	35.9	0	3.9374	n.a.	-0.360952	1.13508		-0.641376	0.508268		-0.550254	0		2270600	1480700	1482900	1416400	1554900	886860	2238500	1687900	0	2336900	654830	0	2429500	367900	0	1767900	400420	0
slr0500	Slr0500	hypothetical protein	23.063	210	1	4	20.5	0	16.093	n.a.	-0.571544	1.59283		-1.12118	2.01719		-0.864417	1.19059		71129000	36042000	27051000	66455000	26970000	19383000	40102000	28017000	21263000	32047000	33605000	11332000	28401000	20815000	17640000	16774000	15416000	16725000
slr0502	CobW	cobalamin synthesis protein cobW homolog	38.955	352	1	9	27.8	0	67.143	n.a.	0.389582	1.55036		0.451506	0.82956		0.158766	0.585698		11029000	5888900	6148000	16072000	8850400	7451900	7001300	7610300	7563500	18193000	14994000	10158000	4005900	10210000	7322700	5162500	15721000	7626900
slr0503	Ycf66	hypothetical protein YCF66	37.633	337	1	9	28.8	0	24.49	n.a.	-0.1875	0.26817		0.137412	0.604557		0.162781	0.346548		16948000	8012100	10321000	18743000	11545000	7381300	17758000	8271700	9082600	26068000	10188000	11574000	13145000	8124600	6127900	19918000	10920000	6692300
slr0505	Slr0505	hypothetical protein	21.535	190	1	6	38.4	0	27.457	n.a.	0.307858	1.47827		-0.0552582	0.665878		0.0101158	0.0101068		990990	513220	313140	944490	573860	838120	2041000	1134900	0	3548200	1584000	0	1992100	1131100	307890	1887400	1300300	253310
slr0506	Por	light-dependent NADPH-protochlorophyllide oxidoreductase	36.061	322	1	21	67.1	0	323.31	n.a.	-0.766686	1.43386		-0.341629	0.901034		-0.532592	1.8903		191280000	114120000	107710000	128910000	89019000	56381000	199450000	103650000	76843000	238130000	101570000	78872000	134660000	104360000	78235000	110510000	92583000	55467000
slr0509	Slr0509	hypothetical protein	22.856	205	1	3	11.7	0	5.4326	n.a.	-0.117633	0.195921		-0.542647	0		-0.255002	0.124367		4297700	6461000	2554400	2398800	4739700	5656400	848310	4488800	1085200	902070	7839800	1092800	16733000	6062000	758660	7150000	4986200	660340
slr0513	FutA2	iron transport system substrate-binding protein, periplasmic protein	38.155	346	1	23	73.1	0	323.31	n.a.	0.619281	1.78685		0.570889	1.87155		0.131896	0.815273		577620000	199840000	275900000	942550000	383060000	552780000	590920000	277720000	244780000	1389900000	590950000	461380000	492680000	343930000	283600000	842430000	477810000	358230000
slr0514	Slr0514	unknown protein	28.832	264	1	6	27.7	0	6.4824	n.a.	1.04516	0		0.916433	1.06741					325050	899560	269020	1301200	465720	464250	1158900	1744300	314240	4012800	4933100	1182700	0	0	82263	0	0	158890
slr0516	Slr0516	hypothetical protein	17.867	166	1	9	38	0	298.33	n.a.	0.447045	0.912544		0.331743	0.392982		0.206214	0.483575		45845000	25967000	33047000	66527000	43713000	61635000	43707000	35389000	34983000	97829000	64749000	61599000	62948000	25865000	44492000	100600000	43085000	55028000
slr0518	AbfB	similar to alpha-L-arabinofuranosidase B	20.485	177	1	15	72.3	0	323.31	n.a.	0.0527578	0.0829856		-0.0974622	0.415385		-0.0506438	0.171748		30009000	10471000	44007000	25784000	10967000	80358000	38321000	12848000	9706100	49293000	16397000	13710000	46424000	34169000	18401000	54803000	29877000	21613000
slr0519	Slr0519	hypothetical protein	9.9211	91	1	1	36.3	0	176.18	45	-0.101165	0.116304								0	187280000	175790000	0	228180000	216020000	362610000	0	0	920520000	0	0	128130000	116080000	42882000	167240000	177240000	66321000
slr0520	PurQ	phosphoribosyl formylglycinamidine synthase	24.428	224	1	10	55.8	0	323.31	n.a.	-0.423454	1.76772		-0.480439	1.04836		-0.456483	2.6093		82770000	38787000	28146000	75334000	32373000	23302000	70317000	42969000	35128000	92524000	52869000	30238000	106910000	74516000	48964000	97725000	59010000	35299000
slr0522	Slr0522	unknown protein	33.338	296	1	4	15.9	0	157.27	n.a.	1.17666	0.532872		0.46514	0.703238		0.342781	1.32188		623300	1421600	1309200	2650200	1822000	1232300	276330	1458600	2133000	1377800	2203300	3002600	366220	1449200	2050400	2748200	1773700	2124300
slr0523	BioD	similar to dethiobiotin synthetase	25.805	237	1	5	24.5	0	39.412	n.a.	-0.0667893	0.151401		-0.0558868	0.0730937		-0.117765	0.225424		10841000	9596000	4323100	11507000	9509300	4535100	7297500	6006200	5156500	11476000	9089200	3204000	6879600	2969500	1593400	6767600	4143600	1276200
slr0525	ChlM	Mg-protoporphyrin IX methyl transferase	25.08	230	1	17	50	0	187.07	n.a.	-0.638962	1.73225		-0.638576	1.16269		-0.637119	2.95018		262320000	144370000	141580000	200510000	115840000	97777000	204650000	165770000	165780000	254010000	160390000	121130000	341780000	191410000	177280000	258560000	173500000	122730000
slr0526	PanB	3-methyl-2-oxobutanoate hydroxymethyltransferase	27.786	260	1	8	33.5	0	86.534	n.a.	-0.533279	1.0074		-0.190973	1.36842		-0.367912	1.14426		19489000	11780000	8128400	16829000	10418000	7322500	18881000	8625300	7669300	23332000	10075000	8562500	13517000	17069000	8060300	11356000	16237000	6115000
slr0527	QueC	transcription regulator ExsB homolog	24.972	232	1	4	22	0	13.342	n.a.	-0.155425	1.6747		-0.313275	0.236735		-0.430988	0.697169		9914400	2045000	1840400	12495000	2514100	1849900	8082800	3474600	953200	9987200	2219900	510810	7149600	2951800	2299900	5466200	2162400	1499000
slr0528	MurE	UDP-N-acetylmuramoylalanyl-D-glutamate--2, 6-diaminopimelate ligase	54.6	505	1	15	37.4	0	323.31	n.a.	-0.106532	0.257569		-0.00794107	0.0461812		0.0581099	0.243974		63431000	36655000	35742000	58101000	35186000	30424000	53786000	35404000	25582000	85644000	44881000	28287000	31922000	29772000	13887000	31934000	34046000	14249000
slr0529	Slr0529	glucosylglycerol transport system substrate-binding protein	46.472	421	1	2	7.4	0	63.26	n.a.										3272000	0	0	2622000	0	0	2329400	0	0	2492000	0	0	0	0	0	0	0	0
slr0534	Slt	probable transglycosylase	95.979	847	1	21	31.8	0	143.31	n.a.	-0.152201	0.271391		0.0853695	0.48979		0.06762	0.146482		4352300	4357300	4631200	4913000	2866600	2530400	2768800	3764300	5159300	4508900	1906000	4986100	2216400	1618200	2713100	2185500	2145200	4170400
slr0535	Slr0535	protease	65.878	613	1	11	23.3	0	323.31	n.a.	-0.411012	1.62312		-0.637008	2.55892		-0.543219	1.86111		31371000	11702000	12692000	22659000	10134000	10642000	52860000	15757000	10398000	61190000	13723000	8877200	46355000	17311000	9812600	37990000	12731000	6775300
slr0536	HemE	uroporphyrinogen decarboxylase	39.152	350	1	17	44	0	323.31	n.a.	-0.161994	0.694325		-0.154586	1.79274		-0.426718	1.60801		518170000	326190000	353700000	486730000	353960000	341570000	582990000	321760000	283300000	777650000	394560000	331480000	529170000	327610000	230440000	482090000	303630000	179340000
slr0537	Slr0537	putative sugar kinase	35.183	333	1	10	41.4	0	215.52	n.a.	0.314363	1.52411		0.380361	2.74031		0.712467	1.11271		35519000	32753000	43719000	54175000	42737000	58319000	40872000	31146000	18121000	74423000	54551000	30814000	26131000	18332000	8274500	40947000	35044000	15796000
slr0541	Slr0541	probable amidotransferase	25.741	236	1	2	11	0	14.245	n.a.	-0.799872	0		-0.671093	0.594468		-0.586906	0.741653		19979000	7969900	3257500	6069300	5529600	2238900	9202000	9839600	4545100	10337000	7381800	2847400	16327000	14585000	5268100	12120000	11525000	4000400
slr0542	ClpP1	ATP-dependent protease ClpP	21.741	198	1	15	58.1	0	323.31	n.a.	-0.237329	0.982019		-0.334087	0.772461		-0.0473473	0.110021		1041700000	424770000	420840000	730850000	422270000	449360000	1006000000	546770000	421190000	949900000	638190000	419340000	992080000	481660000	324590000	979430000	543150000	361630000
slr0543	TrpB	tryptophan synthase beta subunit	45.07	412	1	21	56.6	0	298.37	n.a.	-0.360185	0.972363		-0.0483001	0.177362		-0.0361498	0.0925629		93590000	27992000	40391000	104070000	28616000	24572000	84008000	23162000	39595000	109740000	31729000	49858000	32787000	23488000	18472000	32670000	28844000	15372000
slr0544	Slr0544	ATP-binding protein of ABC transporter	28.974	266	1	5	21.4	0	19.568	n.a.	-0.440158	1.12719		-0.228641	0.325659		-0.604675	1.64264		6453500	2243600	3736400	4002100	1695400	2348500	45371000	3090300	2213400	7374100	2744500	2838500	2896300	3464000	2260500	1809800	2644800	2253900
slr0545	Slr0545	hypothetical protein	34.632	314	1	4	12.7	0	33.347	n.a.	-0.717751	1.48961		-0.513197	1.38302		-0.754336	1.38903		6714400	4213000	2486700	4354400	2419200	1792200	4966100	3190700	1891100	4475500	2484000	1999400	8302100	6434100	3442100	5659100	4493400	1484500
slr0546	TrpC	indole-3-glycerol phosphate synthase	32.952	295	1	11	41.4	0	118.25	n.a.	-0.924641	2.24626		-1.0496	2.02833		-0.85477	1.58124		25573000	26572000	11075000	13611000	9336100	6065800	44427000	15096000	11642000	23679000	7885000	5899000	11905000	11784000	4661800	4204600	6285100	2788000
slr0549	Asd	aspartate beta-semialdehyde dehydrogenase	29.512	269	1	12	52.8	0	263.21	n.a.	-0.586835	2.00202		-0.296513	0.58622		-0.65995	2.28272		128540000	44071000	26758000	89635000	36496000	19488000	76391000	118730000	25557000	99285000	115100000	28689000	124320000	51632000	21943000	82388000	36703000	17724000	+	29
slr0550	DapA	dihydrodipicolinate synthase	31.821	301	1	8	35.5	0	323.31	n.a.	-0.238942	1.2612		-0.294266	0.571901		-0.335615	0.317947		69568000	39702000	30681000	65240000	39308000	36137000	44312000	53594000	36165000	72990000	75479000	37398000	67186000	55344000	49089000	89841000	43797000	37513000
slr0551	Slr0551	hypothetical protein	70.426	640	1	29	49.8	0	323.31	n.a.	-0.129283	0.238979		-0.634086	1.06601		-0.18608	0.317761		57189000	27278000	23370000	67455000	29412000	25697000	35644000	21454000	15244000	39307000	15076000	13481000	28752000	12418000	11688000	20910000	14168000	13692000
slr0552	Slr0552	hypothetical protein	26.721	244	1	18	86.5	0	323.31	n.a.	-0.209554	1.91023		-0.476548	1.07414		-0.209567	1.62736		711170000	370340000	418430000	683060000	365890000	429300000	606590000	449810000	374770000	710860000	451200000	280770000	607260000	405050000	357100000	600660000	408320000	319830000	+	241
slr0553	CoaE	hypothetical protein	22.52	201	1	13	63.7	0	49.127	n.a.	-0.0396845	0.0732164		-0.501631	0.765223		0.0448492	0.143106		19023000	8187100	8299300	15336000	7092800	9338500	10964000	7124300	10143000	13213000	8537100	7726700	25724000	11942000	13097000	26315000	13620000	8142800
slr0556	Slr0556	hypothetical protein	24.038	218	1	8	31.2	0	35.04	n.a.	0.235564	0.376899		0.327216	0.528207		0.195364	1.59843		12309000	5556900	5470100	10258000	6049000	13019000	6520500	7809600	7982100	11617000	23189000	13127000	19566000	4874100	6505400	25482000	11092000	20749000
slr0557	ValS	valyl-tRNA synthetase	102.74	910	1	39	37.4	0	323.31	n.a.	-0.127642	0.360114		0.0490197	0.619526		0.0336925	0.0745694		64833000	42989000	48170000	66056000	46028000	39140000	70496000	40458000	36595000	98514000	63589000	46656000	47103000	29520000	23432000	46977000	36176000	22821000
slr0559	NatB	periplasmic binding protein of ABC transporter for natural amino acids	46.672	454	1	13	46.3	0	323.31	n.a.	0.214892	0.851521		-0.016669	0.277648		0.100684	1.0859		474710000	196540000	205850000	652900000	288590000	438900000	555800000	232480000	172090000	858340000	662600000	399440000	480970000	267040000	220280000	685740000	606280000	318340000
slr0565	Slr0565	hypothetical protein	35.381	325	1	6	19.7	0	62.888	n.a.	-0.44588	1.66505		-0.128199	0.315795		-0.0626807	0.128368		34199000	10141000	4223600	35284000	10541000	3697400	30468000	4573900	4997600	52882000	8198400	7026000	24700000	7215200	1662900	25365000	3675200	1169300
slr0569	Slr0569	unknown protein	56.747	497	1	12	26.4	0	20.222	n.a.	-0.136685	0.282363		0.191486	0.944276		-0.192774	1.40135		5665200	3007800	2109600	7158200	3386200	3339300	4383000	2738200	1367300	9858200	4382600	2251800	5256300	2526600	1395100	7091000	2736900	1256100
slr0574	Cyp120	cytochrome P450	50.578	444	1	5	11	0	9.0065	n.a.				-0.289863	0					0	0	230600	0	0	40763	1801100	118650	0	4180200	53574	0	0	90664	0	0	63351	0
slr0575	Slr0575	hypothetical protein	20.32	184	1	6	37	0	53.622	n.a.	-0.960126	2.63288		-0.958133	1.50111		-0.717919	1.10251		125480000	70325000	78963000	64904000	45704000	43229000	160560000	81612000	61950000	104520000	73825000	46612000	112680000	86793000	75889000	99900000	69240000	53317000
slr0579	Slr0579	unknown protein	13.938	117	1	2	21.4	0	3.7693	n.a.										2078100	0	0	3191400	0	0	0	0	0	1726700	0	0	1595900	0	0	1097800	0	0
slr0580	Slr0580	aluminum resistance protein homolog	44.668	415	1	5	14.2	0	7.864	n.a.	-0.377932	0		-0.00868222	0		0.178109	0		326440	164290	617560	788690	339880	329540	259910	574590	874840	380320	658620	1131100	0	515780	387320	0	904150	396210
slr0581	Slr0581	unknown protein	11.781	110	1	5	54.5	0	323.31	n.a.	-0.437936	0.527996		-0.369252	0.658904		-0.155319	0.573616		116300000	55412000	38853000	72402000	36590000	45966000	109550000	80031000	32873000	107390000	86169000	47584000	112860000	77147000	44532000	116300000	62393000	45731000
slr0582	Slr0582	unknown protein	14.669	126	1	2	37.3	0	323.31	n.a.	-0.178298	0.257048		0.129516	0.476643		-0.250007	0.416097		30124000	11428000	6245900	27115000	8235500	6011800	34651000	16184000	3727400	54603000	27905000	6586400	49906000	19991000	10791000	54290000	20031000	3362300
[truncated: 1,097 more rows]

## Sheet: Table S8
Supporting Table S8 - Data set Proteome: Response to carbon limitation in WT and ΔspkB
[truncated: 2,462 more rows]

## Sheet: Table S9
Supporting Table S9 - Data set Phospho-proteome: Comparison between WT and ΔspkB
[truncated: 229 more rows]
[truncated: 12 more columns]
